# Supplementary material for: Development and validation of a prediction model for the prognosis of renal cell carcinoma with liver metastases: a population-based cohort study
Source: Front Med (Lausanne). 2024 Dec 3;11:1464589. doi: 10.3389/fmed.2024.1464589 (PMC11649420; doi:10.3389/fmed.2024.1464589)
Supplement: Supplementary file 1 [file Data_Sheet_1.CSV]

Age recode with <1 year olds	Sex	Year of diagnosis	Site recode ICD-O-3/WHO 2008	Site recode ICD-O-3 2023 Revision	Site recode ICD-O-3 2023 Revision Expanded	Primary Site - labeled	Histologic Type ICD-O-3	Grade Recode (thru 2017)	Derived Summary Grade 2018 (2018+)	Grade Clinical (2018+)	Grade Pathological (2018+)	Laterality	Diagnostic Confirmation	ICD-O-3 Hist/behav	Combined Summary Stage (2004+)	Derived EOD 2018 Stage Group (2018+)	Derived EOD 2018 T (2018+)	Derived EOD 2018 N (2018+)	Derived EOD 2018 M (2018+)	Derived AJCC Stage Group, 7th ed (2010-2015)	Derived AJCC T, 7th ed (2010-2015)	Derived AJCC N, 7th ed (2010-2015)	Derived AJCC M, 7th ed (2010-2015)	7th Edition Stage Group Recode (2016-2017)	Derived SEER Cmb Stg Grp (2016-2017)	Derived SEER Combined T (2016-2017)	Derived SEER Combined N (2016-2017)	Derived SEER Combined M (2016-2017)	Derived SEER Combined T Src (2016-2017)	Derived SEER Combined N Src (2016-2017)	Derived SEER Combined M Src (2016-2017)	RX Summ--Surg Prim Site (1998+)	Radiation recode	Chemotherapy recode (yes, no/unk)	Tumor Size Over Time Recode (1988+)	SEER Combined Mets at DX-bone (2010+)	SEER Combined Mets at DX-brain (2010+)	SEER Combined Mets at DX-liver (2010+)	SEER Combined Mets at DX-lung (2010+)	COD to site recode	SEER cause-specific death classification	SEER other cause of death classification	Survival months	Survival months flag	COD to site rec KM	COD to site recode ICD-O-3 2023 Revision	COD to site recode ICD-O-3 2023 Revision Expanded (1999+)	Vital status recode (study cutoff used)	Sequence number
65-69 years	Female	2010	Kidney and Renal Pelvis	Kidney Parenchyma	Kidney Parenchyma	C64.9-Kidney, NOS	8310	Unknown	Blank(s)	Blank(s)	Blank(s)	Right - origin of primary	Positive exfoliative cytology, no positive histology	8310/3: Clear cell adenocarcinoma, NOS	Distant	Blank(s)	Blank(s)	Blank(s)	Blank(s)	IV	T4	N1	M1	Blank(s)	Blank(s)	Blank(s)	Blank(s)	Blank(s)	Blank(s)	Blank(s)	Blank(s)	0	Beam radiation	Yes	110	Yes	No	Yes	Yes	Kidney and Renal Pelvis	Dead (attributable to this cancer dx)	Alive or dead due to cancer	3	Complete dates are available and there are more than 0 days of survival	Kidney and Renal Pelvis	Kidney Parenchyma	Kidney Parenchyma	Dead	One primary only
60-64 years	Male	2010	Kidney and Renal Pelvis	Kidney Parenchyma	Kidney Parenchyma	C64.9-Kidney, NOS	8312	Unknown	Blank(s)	Blank(s)	Blank(s)	Right - origin of primary	Positive exfoliative cytology, no positive histology	8312/3: Renal cell carcinoma	Distant	Blank(s)	Blank(s)	Blank(s)	Blank(s)	IV	T4	N1	M1	Blank(s)	Blank(s)	Blank(s)	Blank(s)	Blank(s)	Blank(s)	Blank(s)	Blank(s)	0	Beam radiation	No/Unknown	139	No	Yes	Yes	No	Kidney and Renal Pelvis	Dead (attributable to this cancer dx)	Alive or dead due to cancer	3	Complete dates are available and there are more than 0 days of survival	Kidney and Renal Pelvis	Kidney Parenchyma	Kidney Parenchyma	Dead	One primary only
50-54 years	Male	2010	Kidney and Renal Pelvis	Kidney Parenchyma	Kidney Parenchyma	C64.9-Kidney, NOS	8310	Unknown	Blank(s)	Blank(s)	Blank(s)	Left - origin of primary	Positive histology	8310/3: Clear cell adenocarcinoma, NOS	Distant	Blank(s)	Blank(s)	Blank(s)	Blank(s)	IV	T4	N0	M1	Blank(s)	Blank(s)	Blank(s)	Blank(s)	Blank(s)	Blank(s)	Blank(s)	Blank(s)	0	None/Unknown	Yes	103	No	No	Yes	Yes	Kidney and Renal Pelvis	Dead (attributable to this cancer dx)	Alive or dead due to cancer	13	Complete dates are available and there are more than 0 days of survival	Kidney and Renal Pelvis	Kidney Parenchyma	Kidney Parenchyma	Dead	One primary only
85+ years	Female	2010	Kidney and Renal Pelvis	Kidney Parenchyma	Kidney Parenchyma	C64.9-Kidney, NOS	8312	Unknown	Blank(s)	Blank(s)	Blank(s)	Left - origin of primary	Radiography without microscopic confirm	8312/3: Renal cell carcinoma	Distant	Blank(s)	Blank(s)	Blank(s)	Blank(s)	IV	T2a	N1	M1	Blank(s)	Blank(s)	Blank(s)	Blank(s)	Blank(s)	Blank(s)	Blank(s)	Blank(s)	0	None/Unknown	No/Unknown	83	No	No	Yes	Yes	Kidney and Renal Pelvis	Dead (attributable to this cancer dx)	Alive or dead due to cancer	0	Complete dates are available and there are more than 0 days of survival	Kidney and Renal Pelvis	Kidney Parenchyma	Kidney Parenchyma	Dead	One primary only
75-79 years	Male	2010	Kidney and Renal Pelvis	Kidney Parenchyma	Kidney Parenchyma	C64.9-Kidney, NOS	8312	Moderately differentiated; Grade II	Blank(s)	Blank(s)	Blank(s)	Right - origin of primary	Positive histology	8312/3: Renal cell carcinoma	Distant	Blank(s)	Blank(s)	Blank(s)	Blank(s)	IV	T3a	N0	M1	Blank(s)	Blank(s)	Blank(s)	Blank(s)	Blank(s)	Blank(s)	Blank(s)	Blank(s)	50	None/Unknown	No/Unknown	30	No	No	Yes	No	Diseases of Heart	Alive or dead of other cause	Dead (attributable to causes other than this cancer dx)	107	Complete dates are available and there are more than 0 days of survival	Diseases of Heart	Other and unspecified disorders of the circulatory system	Other and unspecified disorders of the circulatory system	Dead	One primary only
50-54 years	Male	2010	Kidney and Renal Pelvis	Kidney Parenchyma	Kidney Parenchyma	C64.9-Kidney, NOS	8255	Undifferentiated; anaplastic; Grade IV	Blank(s)	Blank(s)	Blank(s)	Right - origin of primary	Positive histology	8255/3: Adenocarcinoma with mixed subtypes	Distant	Blank(s)	Blank(s)	Blank(s)	Blank(s)	IV	T4	N0	M1	Blank(s)	Blank(s)	Blank(s)	Blank(s)	Blank(s)	Blank(s)	Blank(s)	Blank(s)	70	None/Unknown	No/Unknown	135	No	No	Yes	Yes	Kidney and Renal Pelvis	Dead (attributable to this cancer dx)	Alive or dead due to cancer	4	Complete dates are available and there are more than 0 days of survival	Kidney and Renal Pelvis	Kidney Parenchyma	Kidney Parenchyma	Dead	One primary only
55-59 years	Male	2010	Kidney and Renal Pelvis	Kidney Parenchyma	Kidney Parenchyma	C64.9-Kidney, NOS	8010	Unknown	Blank(s)	Blank(s)	Blank(s)	Left - origin of primary	Positive exfoliative cytology, no positive histology	8010/3: Carcinoma, NOS	Distant	Blank(s)	Blank(s)	Blank(s)	Blank(s)	IV	T3a	N1	M1	Blank(s)	Blank(s)	Blank(s)	Blank(s)	Blank(s)	Blank(s)	Blank(s)	Blank(s)	0	None/Unknown	No/Unknown	90	Yes	No	Yes	No	Lung and Bronchus	Dead (attributable to this cancer dx)	Alive or dead due to cancer	1	Complete dates are available and there are more than 0 days of survival	Lung and Bronchus	Lung And Bronchus	Lung And Bronchus	Dead	One primary only
45-49 years	Male	2010	Kidney and Renal Pelvis	Kidney Parenchyma	Kidney Parenchyma	C64.9-Kidney, NOS	8310	Poorly differentiated; Grade III	Blank(s)	Blank(s)	Blank(s)	Right - origin of primary	Positive histology	8310/3: Clear cell adenocarcinoma, NOS	Distant	Blank(s)	Blank(s)	Blank(s)	Blank(s)	IV	T3a	N0	M1	Blank(s)	Blank(s)	Blank(s)	Blank(s)	Blank(s)	Blank(s)	Blank(s)	Blank(s)	50	None/Unknown	No/Unknown	125	No	No	Yes	No	Kidney and Renal Pelvis	Dead (attributable to this cancer dx)	Alive or dead due to cancer	113	Complete dates are available and there are more than 0 days of survival	Kidney and Renal Pelvis	Kidney Parenchyma	Kidney Parenchyma	Dead	One primary only
60-64 years	Male	2010	Kidney and Renal Pelvis	Kidney Parenchyma	Kidney Parenchyma	C64.9-Kidney, NOS	8260	Unknown	Blank(s)	Blank(s)	Blank(s)	Left - origin of primary	Positive exfoliative cytology, no positive histology	8260/3: Papillary adenocarcinoma, NOS	Distant	Blank(s)	Blank(s)	Blank(s)	Blank(s)	IV	T2a	N0	M1	Blank(s)	Blank(s)	Blank(s)	Blank(s)	Blank(s)	Blank(s)	Blank(s)	Blank(s)	0	None/Unknown	Yes	75	No	No	Yes	Yes	Kidney and Renal Pelvis	Dead (attributable to this cancer dx)	Alive or dead due to cancer	16	Complete dates are available and there are more than 0 days of survival	Kidney and Renal Pelvis	Kidney Parenchyma	Kidney Parenchyma	Dead	One primary only
80-84 years	Female	2010	Kidney and Renal Pelvis	Kidney Parenchyma	Kidney Parenchyma	C64.9-Kidney, NOS	8312	Unknown	Blank(s)	Blank(s)	Blank(s)	Right - origin of primary	Positive exfoliative cytology, no positive histology	8312/3: Renal cell carcinoma	Distant	Blank(s)	Blank(s)	Blank(s)	Blank(s)	IV	T1b	N0	M1	Blank(s)	Blank(s)	Blank(s)	Blank(s)	Blank(s)	Blank(s)	Blank(s)	Blank(s)	0	None/Unknown	No/Unknown	46	No	No	Yes	Yes	Kidney and Renal Pelvis	Dead (attributable to this cancer dx)	Alive or dead due to cancer	5	Complete dates are available and there are more than 0 days of survival	Kidney and Renal Pelvis	Kidney Parenchyma	Kidney Parenchyma	Dead	One primary only
45-49 years	Male	2010	Kidney and Renal Pelvis	Kidney Parenchyma	Kidney Parenchyma	C64.9-Kidney, NOS	8312	Unknown	Blank(s)	Blank(s)	Blank(s)	Left - origin of primary	Positive histology	8312/3: Renal cell carcinoma	Distant	Blank(s)	Blank(s)	Blank(s)	Blank(s)	IV	T3a	N1	M1	Blank(s)	Blank(s)	Blank(s)	Blank(s)	Blank(s)	Blank(s)	Blank(s)	Blank(s)	0	None/Unknown	No/Unknown	100	Yes	No	Yes	Yes	Kidney and Renal Pelvis	Dead (attributable to this cancer dx)	Alive or dead due to cancer	0	Complete dates are available and there are more than 0 days of survival	Kidney and Renal Pelvis	Kidney Parenchyma	Kidney Parenchyma	Dead	One primary only
85+ years	Male	2010	Kidney and Renal Pelvis	Kidney Parenchyma	Kidney Parenchyma	C64.9-Kidney, NOS	8312	Unknown	Blank(s)	Blank(s)	Blank(s)	Left - origin of primary	Positive histology	8312/3: Renal cell carcinoma	Distant	Blank(s)	Blank(s)	Blank(s)	Blank(s)	IV	T4	N0	M1	Blank(s)	Blank(s)	Blank(s)	Blank(s)	Blank(s)	Blank(s)	Blank(s)	Blank(s)	0	None/Unknown	Yes	140	Yes	No	Yes	No	Kidney and Renal Pelvis	Dead (attributable to this cancer dx)	Alive or dead due to cancer	3	Complete dates are available and there are more than 0 days of survival	Kidney and Renal Pelvis	Kidney Parenchyma	Kidney Parenchyma	Dead	One primary only
50-54 years	Male	2010	Kidney and Renal Pelvis	Kidney Parenchyma	Kidney Parenchyma	C64.9-Kidney, NOS	8120	Unknown	Blank(s)	Blank(s)	Blank(s)	Left - origin of primary	Positive histology	8120/3: Transitional cell carcinoma, NOS	Distant	Blank(s)	Blank(s)	Blank(s)	Blank(s)	IV	T1b	N1	M1	Blank(s)	Blank(s)	Blank(s)	Blank(s)	Blank(s)	Blank(s)	Blank(s)	Blank(s)	0	None/Unknown	Yes	62	Yes	No	Yes	Yes	Miscellaneous Malignant Cancer	Dead (attributable to this cancer dx)	Alive or dead due to cancer	6	Complete dates are available and there are more than 0 days of survival	Miscellaneous Malignant Cancer	Miscellaneous Neoplasms	Miscellaneous Neoplasms	Dead	One primary only
60-64 years	Female	2010	Kidney and Renal Pelvis	Kidney Parenchyma	Kidney Parenchyma	C64.9-Kidney, NOS	8310	Poorly differentiated; Grade III	Blank(s)	Blank(s)	Blank(s)	Left - origin of primary	Positive histology	8310/3: Clear cell adenocarcinoma, NOS	Distant	Blank(s)	Blank(s)	Blank(s)	Blank(s)	IV	T2a	N1	M1	Blank(s)	Blank(s)	Blank(s)	Blank(s)	Blank(s)	Blank(s)	Blank(s)	Blank(s)	0	None/Unknown	Yes	72	No	No	Yes	No	Kidney and Renal Pelvis	Dead (attributable to this cancer dx)	Alive or dead due to cancer	7	Complete dates are available and there are more than 0 days of survival	Kidney and Renal Pelvis	Kidney Parenchyma	Kidney Parenchyma	Dead	One primary only
85+ years	Female	2010	Kidney and Renal Pelvis	Kidney Parenchyma	Kidney Parenchyma	C64.9-Kidney, NOS	8120	Poorly differentiated; Grade III	Blank(s)	Blank(s)	Blank(s)	Left - origin of primary	Positive histology	8120/3: Transitional cell carcinoma, NOS	Distant	Blank(s)	Blank(s)	Blank(s)	Blank(s)	IV	T1b	N0	M1	Blank(s)	Blank(s)	Blank(s)	Blank(s)	Blank(s)	Blank(s)	Blank(s)	Blank(s)	0	None/Unknown	No/Unknown	60	No	No	Yes	No	Kidney and Renal Pelvis	Dead (attributable to this cancer dx)	Alive or dead due to cancer	1	Complete dates are available and there are more than 0 days of survival	Kidney and Renal Pelvis	Kidney Parenchyma	Kidney Parenchyma	Dead	One primary only
55-59 years	Male	2010	Kidney and Renal Pelvis	Kidney Parenchyma	Kidney Parenchyma	C64.9-Kidney, NOS	8310	Unknown	Blank(s)	Blank(s)	Blank(s)	Left - origin of primary	Positive histology	8310/3: Clear cell adenocarcinoma, NOS	Distant	Blank(s)	Blank(s)	Blank(s)	Blank(s)	IV	T2b	N0	M1	Blank(s)	Blank(s)	Blank(s)	Blank(s)	Blank(s)	Blank(s)	Blank(s)	Blank(s)	0	None/Unknown	No/Unknown	110	No	No	Yes	Yes	Kidney and Renal Pelvis	Dead (attributable to this cancer dx)	Alive or dead due to cancer	12	Complete dates are available and there are more than 0 days of survival	Kidney and Renal Pelvis	Kidney Parenchyma	Kidney Parenchyma	Dead	One primary only
20-24 years	Female	2010	Kidney and Renal Pelvis	Kidney Parenchyma	Kidney Parenchyma	C64.9-Kidney, NOS	8120	Poorly differentiated; Grade III	Blank(s)	Blank(s)	Blank(s)	Right - origin of primary	Positive histology	8120/3: Transitional cell carcinoma, NOS	Distant	Blank(s)	Blank(s)	Blank(s)	Blank(s)	IV	T4	N1	M1	Blank(s)	Blank(s)	Blank(s)	Blank(s)	Blank(s)	Blank(s)	Blank(s)	Blank(s)	0	None/Unknown	Yes	68	Yes	No	Yes	Yes	Kidney and Renal Pelvis	Dead (attributable to this cancer dx)	Alive or dead due to cancer	18	Complete dates are available and there are more than 0 days of survival	Kidney and Renal Pelvis	Kidney Renal Pelvis	Kidney Renal Pelvis	Dead	One primary only
70-74 years	Male	2010	Kidney and Renal Pelvis	Kidney Parenchyma	Kidney Parenchyma	C64.9-Kidney, NOS	8312	Unknown	Blank(s)	Blank(s)	Blank(s)	Left - origin of primary	Positive histology	8312/3: Renal cell carcinoma	Distant	Blank(s)	Blank(s)	Blank(s)	Blank(s)	IV	T3a	N0	M1	Blank(s)	Blank(s)	Blank(s)	Blank(s)	Blank(s)	Blank(s)	Blank(s)	Blank(s)	0	Beam radiation	Yes	120	Yes	Yes	Yes	Yes	Kidney and Renal Pelvis	Dead (attributable to this cancer dx)	Alive or dead due to cancer	2	Complete dates are available and there are more than 0 days of survival	Kidney and Renal Pelvis	Kidney Parenchyma	Kidney Parenchyma	Dead	One primary only
75-79 years	Female	2010	Kidney and Renal Pelvis	Kidney Parenchyma	Kidney Parenchyma	C64.9-Kidney, NOS	8312	Unknown	Blank(s)	Blank(s)	Blank(s)	Right - origin of primary	Positive histology	8312/3: Renal cell carcinoma	Distant	Blank(s)	Blank(s)	Blank(s)	Blank(s)	IV	T2b	N1	M1	Blank(s)	Blank(s)	Blank(s)	Blank(s)	Blank(s)	Blank(s)	Blank(s)	Blank(s)	0	None/Unknown	Yes	120	Yes	No	Yes	Yes	Kidney and Renal Pelvis	Dead (attributable to this cancer dx)	Alive or dead due to cancer	7	Complete dates are available and there are more than 0 days of survival	Kidney and Renal Pelvis	Kidney Parenchyma	Kidney Parenchyma	Dead	One primary only
50-54 years	Female	2010	Kidney and Renal Pelvis	Kidney Parenchyma	Kidney Parenchyma	C64.9-Kidney, NOS	8255	Poorly differentiated; Grade III	Blank(s)	Blank(s)	Blank(s)	Right - origin of primary	Positive histology	8255/3: Adenocarcinoma with mixed subtypes	Distant	Blank(s)	Blank(s)	Blank(s)	Blank(s)	IV	T3a	N0	M1	Blank(s)	Blank(s)	Blank(s)	Blank(s)	Blank(s)	Blank(s)	Blank(s)	Blank(s)	50	None/Unknown	Yes	125	Yes	No	Yes	Yes	Kidney and Renal Pelvis	Dead (attributable to this cancer dx)	Alive or dead due to cancer	5	Complete dates are available and there are more than 0 days of survival	Kidney and Renal Pelvis	Kidney Parenchyma	Kidney Parenchyma	Dead	One primary only
50-54 years	Female	2010	Kidney and Renal Pelvis	Kidney Parenchyma	Kidney Parenchyma	C64.9-Kidney, NOS	8312	Poorly differentiated; Grade III	Blank(s)	Blank(s)	Blank(s)	Left - origin of primary	Positive histology	8312/3: Renal cell carcinoma	Distant	Blank(s)	Blank(s)	Blank(s)	Blank(s)	IV	T4	N0	M1	Blank(s)	Blank(s)	Blank(s)	Blank(s)	Blank(s)	Blank(s)	Blank(s)	Blank(s)	0	None/Unknown	No/Unknown	100	No	No	Yes	Yes	Alive	Alive or dead of other cause	Alive or dead due to cancer	2	Complete dates are available and there are more than 0 days of survival	Alive	Alive	Alive	Alive	One primary only
50-54 years	Male	2010	Kidney and Renal Pelvis	Kidney Parenchyma	Kidney Parenchyma	C64.9-Kidney, NOS	8310	Poorly differentiated; Grade III	Blank(s)	Blank(s)	Blank(s)	Right - origin of primary	Positive histology	8310/3: Clear cell adenocarcinoma, NOS	Distant	Blank(s)	Blank(s)	Blank(s)	Blank(s)	IV	T1b	N1	M1	Blank(s)	Blank(s)	Blank(s)	Blank(s)	Blank(s)	Blank(s)	Blank(s)	Blank(s)	30	None/Unknown	No/Unknown	60	Yes	No	Yes	Yes	Kidney and Renal Pelvis	Dead (attributable to this cancer dx)	Alive or dead due to cancer	8	Complete dates are available and there are more than 0 days of survival	Kidney and Renal Pelvis	Kidney Parenchyma	Kidney Parenchyma	Dead	One primary only
70-74 years	Male	2010	Kidney and Renal Pelvis	Kidney Parenchyma	Kidney Parenchyma	C64.9-Kidney, NOS	8010	Unknown	Blank(s)	Blank(s)	Blank(s)	Left - origin of primary	Positive histology	8010/3: Carcinoma, NOS	Distant	Blank(s)	Blank(s)	Blank(s)	Blank(s)	IV	T3a	N0	M1	Blank(s)	Blank(s)	Blank(s)	Blank(s)	Blank(s)	Blank(s)	Blank(s)	Blank(s)	0	None/Unknown	No/Unknown	43	No	No	Yes	Yes	Kidney and Renal Pelvis	Dead (attributable to this cancer dx)	Alive or dead due to cancer	0	Complete dates are available and there are more than 0 days of survival	Kidney and Renal Pelvis	Kidney Parenchyma	Kidney Parenchyma	Dead	One primary only
50-54 years	Male	2010	Kidney and Renal Pelvis	Kidney Parenchyma	Kidney Parenchyma	C64.9-Kidney, NOS	8310	Undifferentiated; anaplastic; Grade IV	Blank(s)	Blank(s)	Blank(s)	Right - origin of primary	Positive histology	8310/3: Clear cell adenocarcinoma, NOS	Distant	Blank(s)	Blank(s)	Blank(s)	Blank(s)	IV	T3b	N0	M1	Blank(s)	Blank(s)	Blank(s)	Blank(s)	Blank(s)	Blank(s)	Blank(s)	Blank(s)	50	None/Unknown	No/Unknown	80	No	No	Yes	No	Kidney and Renal Pelvis	Dead (attributable to this cancer dx)	Alive or dead due to cancer	4	Complete dates are available and there are more than 0 days of survival	Kidney and Renal Pelvis	Kidney Parenchyma	Kidney Parenchyma	Dead	One primary only
70-74 years	Female	2010	Kidney and Renal Pelvis	Kidney Parenchyma	Kidney Parenchyma	C64.9-Kidney, NOS	8310	Unknown	Blank(s)	Blank(s)	Blank(s)	Right - origin of primary	Positive histology	8310/3: Clear cell adenocarcinoma, NOS	Distant	Blank(s)	Blank(s)	Blank(s)	Blank(s)	IV	T2b	N0	M1	Blank(s)	Blank(s)	Blank(s)	Blank(s)	Blank(s)	Blank(s)	Blank(s)	Blank(s)	0	None/Unknown	No/Unknown	117	No	No	Yes	Yes	Kidney and Renal Pelvis	Dead (attributable to this cancer dx)	Alive or dead due to cancer	1	Complete dates are available and there are more than 0 days of survival	Kidney and Renal Pelvis	Kidney Parenchyma	Kidney Parenchyma	Dead	One primary only
55-59 years	Male	2010	Kidney and Renal Pelvis	Kidney Parenchyma	Kidney Parenchyma	C64.9-Kidney, NOS	8310	Poorly differentiated; Grade III	Blank(s)	Blank(s)	Blank(s)	Left - origin of primary	Positive histology	8310/3: Clear cell adenocarcinoma, NOS	Distant	Blank(s)	Blank(s)	Blank(s)	Blank(s)	IV	T3a	N0	M1	Blank(s)	Blank(s)	Blank(s)	Blank(s)	Blank(s)	Blank(s)	Blank(s)	Blank(s)	50	None/Unknown	No/Unknown	125	No	No	Yes	Yes	Kidney and Renal Pelvis	Dead (attributable to this cancer dx)	Alive or dead due to cancer	4	Complete dates are available and there are more than 0 days of survival	Kidney and Renal Pelvis	Kidney Parenchyma	Kidney Parenchyma	Dead	One primary only
75-79 years	Male	2010	Kidney and Renal Pelvis	Kidney Parenchyma	Kidney Parenchyma	C64.9-Kidney, NOS	8310	Poorly differentiated; Grade III	Blank(s)	Blank(s)	Blank(s)	Left - origin of primary	Positive histology	8310/3: Clear cell adenocarcinoma, NOS	Distant	Blank(s)	Blank(s)	Blank(s)	Blank(s)	IV	T2a	N0	M1	Blank(s)	Blank(s)	Blank(s)	Blank(s)	Blank(s)	Blank(s)	Blank(s)	Blank(s)	0	Beam radiation	Yes	90	Yes	No	Yes	Yes	Kidney and Renal Pelvis	Dead (attributable to this cancer dx)	Alive or dead due to cancer	2	Complete dates are available and there are more than 0 days of survival	Kidney and Renal Pelvis	Kidney Parenchyma	Kidney Parenchyma	Dead	One primary only
65-69 years	Female	2010	Kidney and Renal Pelvis	Kidney Parenchyma	Kidney Parenchyma	C64.9-Kidney, NOS	8310	Unknown	Blank(s)	Blank(s)	Blank(s)	Left - origin of primary	Positive histology	8310/3: Clear cell adenocarcinoma, NOS	Distant	Blank(s)	Blank(s)	Blank(s)	Blank(s)	IV	T1b	N0	M1	Blank(s)	Blank(s)	Blank(s)	Blank(s)	Blank(s)	Blank(s)	Blank(s)	Blank(s)	0	None/Unknown	No/Unknown	70	No	No	Yes	Yes	Kidney and Renal Pelvis	Dead (attributable to this cancer dx)	Alive or dead due to cancer	18	Complete dates are available and there are more than 0 days of survival	Kidney and Renal Pelvis	Kidney Parenchyma	Kidney Parenchyma	Dead	One primary only
80-84 years	Male	2010	Kidney and Renal Pelvis	Kidney Parenchyma	Kidney Parenchyma	C64.9-Kidney, NOS	8010	Poorly differentiated; Grade III	Blank(s)	Blank(s)	Blank(s)	Left - origin of primary	Positive histology	8010/3: Carcinoma, NOS	Distant	Blank(s)	Blank(s)	Blank(s)	Blank(s)	IV	T3a	N0	M1	Blank(s)	Blank(s)	Blank(s)	Blank(s)	Blank(s)	Blank(s)	Blank(s)	Blank(s)	0	None/Unknown	No/Unknown	81	No	No	Yes	Yes	Kidney and Renal Pelvis	Dead (attributable to this cancer dx)	Alive or dead due to cancer	0	Complete dates are available and there are more than 0 days of survival	Kidney and Renal Pelvis	Kidney Parenchyma	Kidney Parenchyma	Dead	One primary only
80-84 years	Female	2010	Kidney and Renal Pelvis	Kidney Parenchyma	Kidney Parenchyma	C64.9-Kidney, NOS	8312	Unknown	Blank(s)	Blank(s)	Blank(s)	Right - origin of primary	Radiography without microscopic confirm	8312/3: Renal cell carcinoma	Distant	Blank(s)	Blank(s)	Blank(s)	Blank(s)	IV	T3a	N1	M1	Blank(s)	Blank(s)	Blank(s)	Blank(s)	Blank(s)	Blank(s)	Blank(s)	Blank(s)	0	None/Unknown	No/Unknown	96	Yes	No	Yes	No	Kidney and Renal Pelvis	Dead (attributable to this cancer dx)	Alive or dead due to cancer	1	Complete dates are available and there are more than 0 days of survival	Kidney and Renal Pelvis	Kidney Parenchyma	Kidney Parenchyma	Dead	One primary only
55-59 years	Male	2010	Kidney and Renal Pelvis	Kidney Parenchyma	Kidney Parenchyma	C64.9-Kidney, NOS	8310	Undifferentiated; anaplastic; Grade IV	Blank(s)	Blank(s)	Blank(s)	Right - origin of primary	Positive histology	8310/3: Clear cell adenocarcinoma, NOS	Distant	Blank(s)	Blank(s)	Blank(s)	Blank(s)	IV	T4	N0	M1	Blank(s)	Blank(s)	Blank(s)	Blank(s)	Blank(s)	Blank(s)	Blank(s)	Blank(s)	50	None/Unknown	No/Unknown	81	Yes	Yes	Yes	Yes	Kidney and Renal Pelvis	Dead (attributable to this cancer dx)	Alive or dead due to cancer	18	Complete dates are available and there are more than 0 days of survival	Kidney and Renal Pelvis	Kidney Parenchyma	Kidney Parenchyma	Dead	One primary only
55-59 years	Male	2010	Kidney and Renal Pelvis	Kidney Parenchyma	Kidney Parenchyma	C64.9-Kidney, NOS	8310	Undifferentiated; anaplastic; Grade IV	Blank(s)	Blank(s)	Blank(s)	Left - origin of primary	Positive histology	8310/3: Clear cell adenocarcinoma, NOS	Distant	Blank(s)	Blank(s)	Blank(s)	Blank(s)	IV	T4	N1	M1	Blank(s)	Blank(s)	Blank(s)	Blank(s)	Blank(s)	Blank(s)	Blank(s)	Blank(s)	50	None/Unknown	No/Unknown	105	No	No	Yes	No	Kidney and Renal Pelvis	Dead (attributable to this cancer dx)	Alive or dead due to cancer	2	Complete dates are available and there are more than 0 days of survival	Kidney and Renal Pelvis	Kidney Parenchyma	Kidney Parenchyma	Dead	One primary only
60-64 years	Male	2010	Kidney and Renal Pelvis	Kidney Parenchyma	Kidney Parenchyma	C64.9-Kidney, NOS	8310	Poorly differentiated; Grade III	Blank(s)	Blank(s)	Blank(s)	Left - origin of primary	Positive histology	8310/3: Clear cell adenocarcinoma, NOS	Distant	Blank(s)	Blank(s)	Blank(s)	Blank(s)	IV	T4	N0	M1	Blank(s)	Blank(s)	Blank(s)	Blank(s)	Blank(s)	Blank(s)	Blank(s)	Blank(s)	50	Beam radiation	Yes	133	Yes	Yes	Yes	Yes	Kidney and Renal Pelvis	Dead (attributable to this cancer dx)	Alive or dead due to cancer	31	Complete dates are available and there are more than 0 days of survival	Kidney and Renal Pelvis	Kidney Parenchyma	Kidney Parenchyma	Dead	One primary only
50-54 years	Male	2010	Kidney and Renal Pelvis	Kidney Parenchyma	Kidney Parenchyma	C64.9-Kidney, NOS	8255	Undifferentiated; anaplastic; Grade IV	Blank(s)	Blank(s)	Blank(s)	Right - origin of primary	Positive histology	8255/3: Adenocarcinoma with mixed subtypes	Distant	Blank(s)	Blank(s)	Blank(s)	Blank(s)	IV	T2b	N1	M1	Blank(s)	Blank(s)	Blank(s)	Blank(s)	Blank(s)	Blank(s)	Blank(s)	Blank(s)	50	None/Unknown	Yes	140	Yes	No	Yes	Yes	Kidney and Renal Pelvis	Dead (attributable to this cancer dx)	Alive or dead due to cancer	8	Complete dates are available and there are more than 0 days of survival	Kidney and Renal Pelvis	Kidney Parenchyma	Kidney Parenchyma	Dead	One primary only
70-74 years	Male	2010	Kidney and Renal Pelvis	Kidney Parenchyma	Kidney Parenchyma	C64.9-Kidney, NOS	8310	Unknown	Blank(s)	Blank(s)	Blank(s)	Left - origin of primary	Positive histology	8310/3: Clear cell adenocarcinoma, NOS	Distant	Blank(s)	Blank(s)	Blank(s)	Blank(s)	IV	T1a	N0	M1	Blank(s)	Blank(s)	Blank(s)	Blank(s)	Blank(s)	Blank(s)	Blank(s)	Blank(s)	0	Beam radiation	Yes	38	Yes	No	Yes	Yes	Kidney and Renal Pelvis	Dead (attributable to this cancer dx)	Alive or dead due to cancer	14	Complete dates are available and there are more than 0 days of survival	Kidney and Renal Pelvis	Kidney Parenchyma	Kidney Parenchyma	Dead	One primary only
65-69 years	Male	2010	Kidney and Renal Pelvis	Kidney Parenchyma	Kidney Parenchyma	C64.9-Kidney, NOS	8310	Unknown	Blank(s)	Blank(s)	Blank(s)	Right - origin of primary	Positive histology	8310/3: Clear cell adenocarcinoma, NOS	Distant	Blank(s)	Blank(s)	Blank(s)	Blank(s)	IV	T1b	N0	M1	Blank(s)	Blank(s)	Blank(s)	Blank(s)	Blank(s)	Blank(s)	Blank(s)	Blank(s)	0	None/Unknown	No/Unknown	56	No	No	Yes	Yes	Kidney and Renal Pelvis	Dead (attributable to this cancer dx)	Alive or dead due to cancer	18	Complete dates are available and there are more than 0 days of survival	Kidney and Renal Pelvis	Kidney Parenchyma	Kidney Parenchyma	Dead	One primary only
55-59 years	Female	2010	Kidney and Renal Pelvis	Kidney Parenchyma	Kidney Parenchyma	C64.9-Kidney, NOS	8312	Unknown	Blank(s)	Blank(s)	Blank(s)	Left - origin of primary	Positive histology	8312/3: Renal cell carcinoma	Distant	Blank(s)	Blank(s)	Blank(s)	Blank(s)	IV	T4	N0	M1	Blank(s)	Blank(s)	Blank(s)	Blank(s)	Blank(s)	Blank(s)	Blank(s)	Blank(s)	0	None/Unknown	Yes	103	Yes	No	Yes	Yes	Kidney and Renal Pelvis	Dead (attributable to this cancer dx)	Alive or dead due to cancer	10	Complete dates are available and there are more than 0 days of survival	Kidney and Renal Pelvis	Kidney Parenchyma	Kidney Parenchyma	Dead	One primary only
55-59 years	Female	2010	Kidney and Renal Pelvis	Kidney Parenchyma	Kidney Parenchyma	C64.9-Kidney, NOS	8310	Unknown	Blank(s)	Blank(s)	Blank(s)	Left - origin of primary	Positive histology	8310/3: Clear cell adenocarcinoma, NOS	Distant	Blank(s)	Blank(s)	Blank(s)	Blank(s)	IV	T3a	N1	M1	Blank(s)	Blank(s)	Blank(s)	Blank(s)	Blank(s)	Blank(s)	Blank(s)	Blank(s)	0	None/Unknown	Yes	30	No	No	Yes	No	Kidney and Renal Pelvis	Dead (attributable to this cancer dx)	Alive or dead due to cancer	10	Complete dates are available and there are more than 0 days of survival	Kidney and Renal Pelvis	Kidney Parenchyma	Kidney Parenchyma	Dead	One primary only
45-49 years	Male	2010	Kidney and Renal Pelvis	Kidney Parenchyma	Kidney Parenchyma	C64.9-Kidney, NOS	8255	Undifferentiated; anaplastic; Grade IV	Blank(s)	Blank(s)	Blank(s)	Left - origin of primary	Positive histology	8255/3: Adenocarcinoma with mixed subtypes	Distant	Blank(s)	Blank(s)	Blank(s)	Blank(s)	IV	T4	N1	M1	Blank(s)	Blank(s)	Blank(s)	Blank(s)	Blank(s)	Blank(s)	Blank(s)	Blank(s)	70	None/Unknown	Yes	150	No	No	Yes	Yes	Kidney and Renal Pelvis	Dead (attributable to this cancer dx)	Alive or dead due to cancer	10	Complete dates are available and there are more than 0 days of survival	Kidney and Renal Pelvis	Kidney Parenchyma	Kidney Parenchyma	Dead	One primary only
70-74 years	Male	2010	Kidney and Renal Pelvis	Kidney Parenchyma	Kidney Parenchyma	C64.9-Kidney, NOS	8312	Unknown	Blank(s)	Blank(s)	Blank(s)	Right - origin of primary	Positive histology	8312/3: Renal cell carcinoma	Distant	Blank(s)	Blank(s)	Blank(s)	Blank(s)	IV	T3a	N1	M1	Blank(s)	Blank(s)	Blank(s)	Blank(s)	Blank(s)	Blank(s)	Blank(s)	Blank(s)	0	None/Unknown	No/Unknown	70	No	No	Yes	No	Kidney and Renal Pelvis	Dead (attributable to this cancer dx)	Alive or dead due to cancer	1	Complete dates are available and there are more than 0 days of survival	Kidney and Renal Pelvis	Kidney Parenchyma	Kidney Parenchyma	Dead	One primary only
65-69 years	Female	2010	Kidney and Renal Pelvis	Kidney Parenchyma	Kidney Parenchyma	C64.9-Kidney, NOS	8310	Moderately differentiated; Grade II	Blank(s)	Blank(s)	Blank(s)	Left - origin of primary	Positive histology	8310/3: Clear cell adenocarcinoma, NOS	Distant	Blank(s)	Blank(s)	Blank(s)	Blank(s)	IV	T3a	N0	M1	Blank(s)	Blank(s)	Blank(s)	Blank(s)	Blank(s)	Blank(s)	Blank(s)	Blank(s)	50	None/Unknown	Yes	134	No	No	Yes	Yes	Kidney and Renal Pelvis	Dead (attributable to this cancer dx)	Alive or dead due to cancer	40	Complete dates are available and there are more than 0 days of survival	Kidney and Renal Pelvis	Kidney Parenchyma	Kidney Parenchyma	Dead	One primary only
85+ years	Male	2010	Kidney and Renal Pelvis	Kidney Parenchyma	Kidney Parenchyma	C64.9-Kidney, NOS	8010	Unknown	Blank(s)	Blank(s)	Blank(s)	Right - origin of primary	Positive histology	8010/3: Carcinoma, NOS	Distant	Blank(s)	Blank(s)	Blank(s)	Blank(s)	IV	T1b	N1	M1	Blank(s)	Blank(s)	Blank(s)	Blank(s)	Blank(s)	Blank(s)	Blank(s)	Blank(s)	0	Beam radiation	No/Unknown	50	Yes	Yes	Yes	Yes	Kidney and Renal Pelvis	Dead (attributable to this cancer dx)	Alive or dead due to cancer	2	Complete dates are available and there are more than 0 days of survival	Kidney and Renal Pelvis	Kidney Parenchyma	Kidney Parenchyma	Dead	One primary only
70-74 years	Male	2010	Kidney and Renal Pelvis	Kidney Parenchyma	Kidney Parenchyma	C64.9-Kidney, NOS	8310	Unknown	Blank(s)	Blank(s)	Blank(s)	Left - origin of primary	Positive histology	8310/3: Clear cell adenocarcinoma, NOS	Distant	Blank(s)	Blank(s)	Blank(s)	Blank(s)	IV	T2b	N0	M1	Blank(s)	Blank(s)	Blank(s)	Blank(s)	Blank(s)	Blank(s)	Blank(s)	Blank(s)	0	None/Unknown	No/Unknown	190	Yes	No	Yes	Yes	Kidney and Renal Pelvis	Dead (attributable to this cancer dx)	Alive or dead due to cancer	6	Complete dates are available and there are more than 0 days of survival	Kidney and Renal Pelvis	Kidney Parenchyma	Kidney Parenchyma	Dead	One primary only
60-64 years	Male	2010	Kidney and Renal Pelvis	Kidney Parenchyma	Kidney Parenchyma	C64.9-Kidney, NOS	8312	Unknown	Blank(s)	Blank(s)	Blank(s)	Right - origin of primary	Positive histology	8312/3: Renal cell carcinoma	Distant	Blank(s)	Blank(s)	Blank(s)	Blank(s)	IV	T2a	N0	M1	Blank(s)	Blank(s)	Blank(s)	Blank(s)	Blank(s)	Blank(s)	Blank(s)	Blank(s)	0	None/Unknown	Yes	77	Yes	No	Yes	Yes	Kidney and Renal Pelvis	Dead (attributable to this cancer dx)	Alive or dead due to cancer	6	Complete dates are available and there are more than 0 days of survival	Kidney and Renal Pelvis	Kidney Parenchyma	Kidney Parenchyma	Dead	One primary only
40-44 years	Male	2010	Kidney and Renal Pelvis	Kidney Parenchyma	Kidney Parenchyma	C64.9-Kidney, NOS	8310	Unknown	Blank(s)	Blank(s)	Blank(s)	Left - origin of primary	Positive histology	8310/3: Clear cell adenocarcinoma, NOS	Distant	Blank(s)	Blank(s)	Blank(s)	Blank(s)	IV	T2b	N0	M1	Blank(s)	Blank(s)	Blank(s)	Blank(s)	Blank(s)	Blank(s)	Blank(s)	Blank(s)	0	None/Unknown	Yes	120	No	No	Yes	Yes	Rectum and Rectosigmoid Junction	Dead (attributable to this cancer dx)	Alive or dead due to cancer	8	Complete dates are available and there are more than 0 days of survival	Rectum and Rectosigmoid Junction	Colon And Rectum (Excluding Appendix)	Colon And Rectum (Excluding Appendix)	Dead	One primary only
60-64 years	Female	2010	Kidney and Renal Pelvis	Kidney Parenchyma	Kidney Parenchyma	C64.9-Kidney, NOS	8260	Poorly differentiated; Grade III	Blank(s)	Blank(s)	Blank(s)	Left - origin of primary	Positive histology	8260/3: Papillary adenocarcinoma, NOS	Distant	Blank(s)	Blank(s)	Blank(s)	Blank(s)	IV	T3a	N1	M1	Blank(s)	Blank(s)	Blank(s)	Blank(s)	Blank(s)	Blank(s)	Blank(s)	Blank(s)	50	None/Unknown	No/Unknown	78	Yes	No	Yes	Yes	Kidney and Renal Pelvis	Dead (attributable to this cancer dx)	Alive or dead due to cancer	0	Complete dates are available and there are more than 0 days of survival	Kidney and Renal Pelvis	Kidney Parenchyma	Kidney Parenchyma	Dead	One primary only
65-69 years	Female	2010	Kidney and Renal Pelvis	Kidney Parenchyma	Kidney Parenchyma	C64.9-Kidney, NOS	8312	Unknown	Blank(s)	Blank(s)	Blank(s)	Left - origin of primary	Positive histology	8312/3: Renal cell carcinoma	Distant	Blank(s)	Blank(s)	Blank(s)	Blank(s)	IV	T2b	N1	M1	Blank(s)	Blank(s)	Blank(s)	Blank(s)	Blank(s)	Blank(s)	Blank(s)	Blank(s)	0	None/Unknown	Yes	130	No	No	Yes	No	Kidney and Renal Pelvis	Dead (attributable to this cancer dx)	Alive or dead due to cancer	14	Complete dates are available and there are more than 0 days of survival	Kidney and Renal Pelvis	Kidney Parenchyma	Kidney Parenchyma	Dead	One primary only
80-84 years	Male	2010	Kidney and Renal Pelvis	Kidney Parenchyma	Kidney Parenchyma	C64.9-Kidney, NOS	8310	Unknown	Blank(s)	Blank(s)	Blank(s)	Right - origin of primary	Positive histology	8310/3: Clear cell adenocarcinoma, NOS	Distant	Blank(s)	Blank(s)	Blank(s)	Blank(s)	IV	T2a	N0	M1	Blank(s)	Blank(s)	Blank(s)	Blank(s)	Blank(s)	Blank(s)	Blank(s)	Blank(s)	0	Beam radiation	No/Unknown	74	No	No	Yes	No	Kidney and Renal Pelvis	Dead (attributable to this cancer dx)	Alive or dead due to cancer	4	Complete dates are available and there are more than 0 days of survival	Kidney and Renal Pelvis	Kidney Parenchyma	Kidney Parenchyma	Dead	One primary only
55-59 years	Female	2010	Kidney and Renal Pelvis	Kidney Parenchyma	Kidney Parenchyma	C64.9-Kidney, NOS	8312	Unknown	Blank(s)	Blank(s)	Blank(s)	Left - origin of primary	Positive histology	8312/3: Renal cell carcinoma	Distant	Blank(s)	Blank(s)	Blank(s)	Blank(s)	IV	T4	N1	M1	Blank(s)	Blank(s)	Blank(s)	Blank(s)	Blank(s)	Blank(s)	Blank(s)	Blank(s)	0	None/Unknown	No/Unknown	103	No	No	Yes	Yes	Kidney and Renal Pelvis	Dead (attributable to this cancer dx)	Alive or dead due to cancer	1	Complete dates are available and there are more than 0 days of survival	Kidney and Renal Pelvis	Kidney Parenchyma	Kidney Parenchyma	Dead	One primary only
50-54 years	Male	2010	Kidney and Renal Pelvis	Kidney Parenchyma	Kidney Parenchyma	C64.9-Kidney, NOS	8140	Unknown	Blank(s)	Blank(s)	Blank(s)	Right - origin of primary	Positive histology	8140/3: Adenocarcinoma, NOS	Distant	Blank(s)	Blank(s)	Blank(s)	Blank(s)	IV	T2b	N1	M1	Blank(s)	Blank(s)	Blank(s)	Blank(s)	Blank(s)	Blank(s)	Blank(s)	Blank(s)	0	None/Unknown	Yes	140	No	No	Yes	No	Kidney and Renal Pelvis	Dead (attributable to this cancer dx)	Alive or dead due to cancer	3	Complete dates are available and there are more than 0 days of survival	Kidney and Renal Pelvis	Kidney Parenchyma	Kidney Parenchyma	Dead	One primary only
55-59 years	Male	2010	Kidney and Renal Pelvis	Kidney Parenchyma	Kidney Parenchyma	C64.9-Kidney, NOS	8260	Moderately differentiated; Grade II	Blank(s)	Blank(s)	Blank(s)	Left - origin of primary	Positive histology	8260/3: Papillary adenocarcinoma, NOS	Distant	Blank(s)	Blank(s)	Blank(s)	Blank(s)	IV	T2a	N0	M1	Blank(s)	Blank(s)	Blank(s)	Blank(s)	Blank(s)	Blank(s)	Blank(s)	Blank(s)	80	None/Unknown	No/Unknown	76	No	No	Yes	No	Alive	Alive or dead of other cause	Alive or dead due to cancer	132	Complete dates are available and there are more than 0 days of survival	Alive	Alive	Alive	Alive	One primary only
85+ years	Female	2010	Kidney and Renal Pelvis	Kidney Parenchyma	Kidney Parenchyma	C64.9-Kidney, NOS	8010	Poorly differentiated; Grade III	Blank(s)	Blank(s)	Blank(s)	Left - origin of primary	Positive histology	8010/3: Carcinoma, NOS	Distant	Blank(s)	Blank(s)	Blank(s)	Blank(s)	IV	T1a	N1	M1	Blank(s)	Blank(s)	Blank(s)	Blank(s)	Blank(s)	Blank(s)	Blank(s)	Blank(s)	0	None/Unknown	No/Unknown	20	No	No	Yes	No	Kidney and Renal Pelvis	Dead (attributable to this cancer dx)	Alive or dead due to cancer	2	Complete dates are available and there are more than 0 days of survival	Kidney and Renal Pelvis	Kidney Parenchyma	Kidney Parenchyma	Dead	One primary only
70-74 years	Male	2010	Kidney and Renal Pelvis	Kidney Parenchyma	Kidney Parenchyma	C64.9-Kidney, NOS	8312	Unknown	Blank(s)	Blank(s)	Blank(s)	Right - origin of primary	Positive histology	8312/3: Renal cell carcinoma	Distant	Blank(s)	Blank(s)	Blank(s)	Blank(s)	IV	T3c	N0	M1	Blank(s)	Blank(s)	Blank(s)	Blank(s)	Blank(s)	Blank(s)	Blank(s)	Blank(s)	0	None/Unknown	No/Unknown	145	No	No	Yes	Yes	Kidney and Renal Pelvis	Dead (attributable to this cancer dx)	Alive or dead due to cancer	4	Complete dates are available and there are more than 0 days of survival	Kidney and Renal Pelvis	Kidney Parenchyma	Kidney Parenchyma	Dead	One primary only
65-69 years	Male	2010	Kidney and Renal Pelvis	Kidney Parenchyma	Kidney Parenchyma	C64.9-Kidney, NOS	8319	Moderately differentiated; Grade II	Blank(s)	Blank(s)	Blank(s)	Left - origin of primary	Positive histology	8319/3: Collecting duct carcinoma	Distant	Blank(s)	Blank(s)	Blank(s)	Blank(s)	IV	T1b	N1	M1	Blank(s)	Blank(s)	Blank(s)	Blank(s)	Blank(s)	Blank(s)	Blank(s)	Blank(s)	0	None/Unknown	No/Unknown	50	Yes	No	Yes	Yes	Kidney and Renal Pelvis	Dead (attributable to this cancer dx)	Alive or dead due to cancer	2	Complete dates are available and there are more than 0 days of survival	Kidney and Renal Pelvis	Kidney Parenchyma	Kidney Parenchyma	Dead	One primary only
75-79 years	Female	2010	Kidney and Renal Pelvis	Kidney Parenchyma	Kidney Parenchyma	C64.9-Kidney, NOS	8312	Unknown	Blank(s)	Blank(s)	Blank(s)	Left - origin of primary	Radiography without microscopic confirm	8312/3: Renal cell carcinoma	Distant	Blank(s)	Blank(s)	Blank(s)	Blank(s)	IV	T3a	N1	M1	Blank(s)	Blank(s)	Blank(s)	Blank(s)	Blank(s)	Blank(s)	Blank(s)	Blank(s)	0	None/Unknown	Yes	69	Yes	No	Yes	Yes	Kidney and Renal Pelvis	Dead (attributable to this cancer dx)	Alive or dead due to cancer	3	Complete dates are available and there are more than 0 days of survival	Kidney and Renal Pelvis	Kidney Parenchyma	Kidney Parenchyma	Dead	One primary only
55-59 years	Male	2010	Kidney and Renal Pelvis	Kidney Parenchyma	Kidney Parenchyma	C64.9-Kidney, NOS	8260	Unknown	Blank(s)	Blank(s)	Blank(s)	Left - origin of primary	Positive histology	8260/3: Papillary adenocarcinoma, NOS	Distant	Blank(s)	Blank(s)	Blank(s)	Blank(s)	IV	T1a	N0	M1	Blank(s)	Blank(s)	Blank(s)	Blank(s)	Blank(s)	Blank(s)	Blank(s)	Blank(s)	0	Beam radiation	No/Unknown	27	Yes	No	Yes	No	Kidney and Renal Pelvis	Dead (attributable to this cancer dx)	Alive or dead due to cancer	2	Complete dates are available and there are more than 0 days of survival	Kidney and Renal Pelvis	Kidney Parenchyma	Kidney Parenchyma	Dead	One primary only
65-69 years	Male	2010	Kidney and Renal Pelvis	Kidney Parenchyma	Kidney Parenchyma	C64.9-Kidney, NOS	8120	Poorly differentiated; Grade III	Blank(s)	Blank(s)	Blank(s)	Right - origin of primary	Positive histology	8120/3: Transitional cell carcinoma, NOS	Distant	Blank(s)	Blank(s)	Blank(s)	Blank(s)	IV	T3NOS	N1	M1	Blank(s)	Blank(s)	Blank(s)	Blank(s)	Blank(s)	Blank(s)	Blank(s)	Blank(s)	80	None/Unknown	Yes	80	No	No	Yes	No	Kidney and Renal Pelvis	Dead (attributable to this cancer dx)	Alive or dead due to cancer	5	Complete dates are available and there are more than 0 days of survival	Kidney and Renal Pelvis	Kidney Parenchyma	Kidney Parenchyma	Dead	One primary only
70-74 years	Male	2010	Kidney and Renal Pelvis	Kidney Parenchyma	Kidney Parenchyma	C64.9-Kidney, NOS	8310	Moderately differentiated; Grade II	Blank(s)	Blank(s)	Blank(s)	Right - origin of primary	Positive exfoliative cytology, no positive histology	8310/3: Clear cell adenocarcinoma, NOS	Distant	Blank(s)	Blank(s)	Blank(s)	Blank(s)	IV	T3a	N1	M1	Blank(s)	Blank(s)	Blank(s)	Blank(s)	Blank(s)	Blank(s)	Blank(s)	Blank(s)	0	None/Unknown	No/Unknown	100	Yes	No	Yes	Yes	Kidney and Renal Pelvis	Dead (attributable to this cancer dx)	Alive or dead due to cancer	1	Complete dates are available and there are more than 0 days of survival	Kidney and Renal Pelvis	Kidney Parenchyma	Kidney Parenchyma	Dead	One primary only
60-64 years	Male	2010	Kidney and Renal Pelvis	Kidney Parenchyma	Kidney Parenchyma	C64.9-Kidney, NOS	8310	Moderately differentiated; Grade II	Blank(s)	Blank(s)	Blank(s)	Left - origin of primary	Positive histology	8310/3: Clear cell adenocarcinoma, NOS	Distant	Blank(s)	Blank(s)	Blank(s)	Blank(s)	IV	T4	N0	M1	Blank(s)	Blank(s)	Blank(s)	Blank(s)	Blank(s)	Blank(s)	Blank(s)	Blank(s)	0	None/Unknown	Yes	110	No	No	Yes	Yes	Kidney and Renal Pelvis	Dead (attributable to this cancer dx)	Alive or dead due to cancer	13	Complete dates are available and there are more than 0 days of survival	Kidney and Renal Pelvis	Kidney Parenchyma	Kidney Parenchyma	Dead	One primary only
65-69 years	Male	2010	Kidney and Renal Pelvis	Kidney Parenchyma	Kidney Parenchyma	C64.9-Kidney, NOS	8312	Unknown	Blank(s)	Blank(s)	Blank(s)	Right - origin of primary	Positive exfoliative cytology, no positive histology	8312/3: Renal cell carcinoma	Distant	Blank(s)	Blank(s)	Blank(s)	Blank(s)	IV	T3a	N0	M1	Blank(s)	Blank(s)	Blank(s)	Blank(s)	Blank(s)	Blank(s)	Blank(s)	Blank(s)	0	None/Unknown	Yes	69	No	No	Yes	Yes	Kidney and Renal Pelvis	Dead (attributable to this cancer dx)	Alive or dead due to cancer	4	Complete dates are available and there are more than 0 days of survival	Kidney and Renal Pelvis	Kidney Parenchyma	Kidney Parenchyma	Dead	One primary only
85+ years	Female	2010	Kidney and Renal Pelvis	Kidney Parenchyma	Kidney Parenchyma	C64.9-Kidney, NOS	8312	Unknown	Blank(s)	Blank(s)	Blank(s)	Left - origin of primary	Positive histology	8312/3: Renal cell carcinoma	Distant	Blank(s)	Blank(s)	Blank(s)	Blank(s)	IV	T2a	N0	M1	Blank(s)	Blank(s)	Blank(s)	Blank(s)	Blank(s)	Blank(s)	Blank(s)	Blank(s)	0	Beam radiation	Yes	80	Yes	No	Yes	Yes	Kidney and Renal Pelvis	Dead (attributable to this cancer dx)	Alive or dead due to cancer	4	Complete dates are available and there are more than 0 days of survival	Kidney and Renal Pelvis	Kidney Parenchyma	Kidney Parenchyma	Dead	One primary only
60-64 years	Female	2010	Kidney and Renal Pelvis	Kidney Parenchyma	Kidney Parenchyma	C64.9-Kidney, NOS	8310	Undifferentiated; anaplastic; Grade IV	Blank(s)	Blank(s)	Blank(s)	Right - origin of primary	Positive histology	8310/3: Clear cell adenocarcinoma, NOS	Distant	Blank(s)	Blank(s)	Blank(s)	Blank(s)	IV	T3NOS	N0	M1	Blank(s)	Blank(s)	Blank(s)	Blank(s)	Blank(s)	Blank(s)	Blank(s)	Blank(s)	50	Beam radiation	Yes	143	Yes	No	Yes	No	Kidney and Renal Pelvis	Dead (attributable to this cancer dx)	Alive or dead due to cancer	17	Complete dates are available and there are more than 0 days of survival	Kidney and Renal Pelvis	Kidney Parenchyma	Kidney Parenchyma	Dead	One primary only
45-49 years	Female	2010	Kidney and Renal Pelvis	Kidney Parenchyma	Kidney Parenchyma	C64.9-Kidney, NOS	8310	Unknown	Blank(s)	Blank(s)	Blank(s)	Left - origin of primary	Positive histology	8310/3: Clear cell adenocarcinoma, NOS	Distant	Blank(s)	Blank(s)	Blank(s)	Blank(s)	IV	T1a	N1	M1	Blank(s)	Blank(s)	Blank(s)	Blank(s)	Blank(s)	Blank(s)	Blank(s)	Blank(s)	0	Beam radiation	Yes	25	Yes	No	Yes	Yes	Kidney and Renal Pelvis	Dead (attributable to this cancer dx)	Alive or dead due to cancer	9	Complete dates are available and there are more than 0 days of survival	Kidney and Renal Pelvis	Kidney Parenchyma	Kidney Parenchyma	Dead	One primary only
65-69 years	Male	2010	Kidney and Renal Pelvis	Kidney Parenchyma	Kidney Parenchyma	C64.9-Kidney, NOS	8140	Poorly differentiated; Grade III	Blank(s)	Blank(s)	Blank(s)	Left - origin of primary	Positive histology	8140/3: Adenocarcinoma, NOS	Distant	Blank(s)	Blank(s)	Blank(s)	Blank(s)	IV	T2a	N1	M1	Blank(s)	Blank(s)	Blank(s)	Blank(s)	Blank(s)	Blank(s)	Blank(s)	Blank(s)	0	None/Unknown	No/Unknown	81	Yes	No	Yes	Yes	Miscellaneous Malignant Cancer	Dead (attributable to this cancer dx)	Alive or dead due to cancer	0	Complete dates are available and there are more than 0 days of survival	Miscellaneous Malignant Cancer	Miscellaneous Neoplasms	Miscellaneous Neoplasms	Dead	One primary only
65-69 years	Male	2010	Kidney and Renal Pelvis	Kidney Parenchyma	Kidney Parenchyma	C64.9-Kidney, NOS	8310	Unknown	Blank(s)	Blank(s)	Blank(s)	Right - origin of primary	Positive histology	8310/3: Clear cell adenocarcinoma, NOS	Distant	Blank(s)	Blank(s)	Blank(s)	Blank(s)	IV	T4	N0	M1	Blank(s)	Blank(s)	Blank(s)	Blank(s)	Blank(s)	Blank(s)	Blank(s)	Blank(s)	0	None/Unknown	Yes	120	No	No	Yes	Yes	Kidney and Renal Pelvis	Dead (attributable to this cancer dx)	Alive or dead due to cancer	37	Complete dates are available and there are more than 0 days of survival	Kidney and Renal Pelvis	Kidney Parenchyma	Kidney Parenchyma	Dead	One primary only
50-54 years	Male	2010	Kidney and Renal Pelvis	Kidney Parenchyma	Kidney Parenchyma	C64.9-Kidney, NOS	8140	Unknown	Blank(s)	Blank(s)	Blank(s)	Left - origin of primary	Positive histology	8140/3: Adenocarcinoma, NOS	Distant	Blank(s)	Blank(s)	Blank(s)	Blank(s)	IV	T4	N0	M1	Blank(s)	Blank(s)	Blank(s)	Blank(s)	Blank(s)	Blank(s)	Blank(s)	Blank(s)	0	None/Unknown	No/Unknown	160	No	No	Yes	No	Miscellaneous Malignant Cancer	Dead (attributable to this cancer dx)	Alive or dead due to cancer	1	Incomplete dates are available and there cannot be zero days of follow-up	Miscellaneous Malignant Cancer	Miscellaneous Neoplasms	Miscellaneous Neoplasms	Dead	One primary only
50-54 years	Female	2010	Kidney and Renal Pelvis	Kidney Parenchyma	Kidney Parenchyma	C64.9-Kidney, NOS	8318	Poorly differentiated; Grade III	Blank(s)	Blank(s)	Blank(s)	Left - origin of primary	Positive histology	8318/3: Renal cell carcinoma, sarcomatoid	Distant	Blank(s)	Blank(s)	Blank(s)	Blank(s)	IV	T3a	N1	M1	Blank(s)	Blank(s)	Blank(s)	Blank(s)	Blank(s)	Blank(s)	Blank(s)	Blank(s)	50	None/Unknown	Yes	110	Yes	No	Yes	Yes	Kidney and Renal Pelvis	Dead (attributable to this cancer dx)	Alive or dead due to cancer	7	Complete dates are available and there are more than 0 days of survival	Kidney and Renal Pelvis	Kidney Parenchyma	Kidney Parenchyma	Dead	One primary only
65-69 years	Female	2010	Kidney and Renal Pelvis	Kidney Parenchyma	Kidney Parenchyma	C64.9-Kidney, NOS	8312	Unknown	Blank(s)	Blank(s)	Blank(s)	Left - origin of primary	Positive histology	8312/3: Renal cell carcinoma	Distant	Blank(s)	Blank(s)	Blank(s)	Blank(s)	IV	T3NOS	N1	M1	Blank(s)	Blank(s)	Blank(s)	Blank(s)	Blank(s)	Blank(s)	Blank(s)	Blank(s)	0	None/Unknown	Yes	167	No	No	Yes	No	Kidney and Renal Pelvis	Dead (attributable to this cancer dx)	Alive or dead due to cancer	0	Complete dates are available and there are more than 0 days of survival	Kidney and Renal Pelvis	Kidney Parenchyma	Kidney Parenchyma	Dead	One primary only
55-59 years	Male	2010	Kidney and Renal Pelvis	Kidney Parenchyma	Kidney Parenchyma	C64.9-Kidney, NOS	8312	Unknown	Blank(s)	Blank(s)	Blank(s)	Right - origin of primary	Positive histology	8312/3: Renal cell carcinoma	Distant	Blank(s)	Blank(s)	Blank(s)	Blank(s)	IV	T3a	N0	M1	Blank(s)	Blank(s)	Blank(s)	Blank(s)	Blank(s)	Blank(s)	Blank(s)	Blank(s)	0	None/Unknown	No/Unknown	94	No	No	Yes	Yes	Kidney and Renal Pelvis	Dead (attributable to this cancer dx)	Alive or dead due to cancer	0	Complete dates are available and there are more than 0 days of survival	Kidney and Renal Pelvis	Kidney Parenchyma	Kidney Parenchyma	Dead	One primary only
50-54 years	Female	2010	Kidney and Renal Pelvis	Kidney Parenchyma	Kidney Parenchyma	C64.9-Kidney, NOS	8312	Poorly differentiated; Grade III	Blank(s)	Blank(s)	Blank(s)	Right - origin of primary	Positive histology	8312/3: Renal cell carcinoma	Distant	Blank(s)	Blank(s)	Blank(s)	Blank(s)	IV	T3b	N0	M1	Blank(s)	Blank(s)	Blank(s)	Blank(s)	Blank(s)	Blank(s)	Blank(s)	Blank(s)	50	None/Unknown	Yes	80	No	No	Yes	Yes	Kidney and Renal Pelvis	Dead (attributable to this cancer dx)	Alive or dead due to cancer	67	Complete dates are available and there are more than 0 days of survival	Kidney and Renal Pelvis	Kidney Parenchyma	Kidney Parenchyma	Dead	One primary only
60-64 years	Male	2010	Kidney and Renal Pelvis	Kidney Parenchyma	Kidney Parenchyma	C64.9-Kidney, NOS	8310	Unknown	Blank(s)	Blank(s)	Blank(s)	Right - origin of primary	Positive histology	8310/3: Clear cell adenocarcinoma, NOS	Distant	Blank(s)	Blank(s)	Blank(s)	Blank(s)	IV	T3a	N1	M1	Blank(s)	Blank(s)	Blank(s)	Blank(s)	Blank(s)	Blank(s)	Blank(s)	Blank(s)	50	None/Unknown	No/Unknown	96	No	No	Yes	Yes	Kidney and Renal Pelvis	Dead (attributable to this cancer dx)	Alive or dead due to cancer	9	Complete dates are available and there are more than 0 days of survival	Kidney and Renal Pelvis	Kidney Parenchyma	Kidney Parenchyma	Dead	One primary only
55-59 years	Male	2010	Kidney and Renal Pelvis	Kidney Parenchyma	Kidney Parenchyma	C64.9-Kidney, NOS	8318	Unknown	Blank(s)	Blank(s)	Blank(s)	Left - origin of primary	Positive histology	8318/3: Renal cell carcinoma, sarcomatoid	Distant	Blank(s)	Blank(s)	Blank(s)	Blank(s)	IV	T2a	N1	M1	Blank(s)	Blank(s)	Blank(s)	Blank(s)	Blank(s)	Blank(s)	Blank(s)	Blank(s)	0	Beam radiation	Yes	95	Yes	No	Yes	No	Kidney and Renal Pelvis	Dead (attributable to this cancer dx)	Alive or dead due to cancer	2	Complete dates are available and there are more than 0 days of survival	Kidney and Renal Pelvis	Kidney Parenchyma	Kidney Parenchyma	Dead	One primary only
45-49 years	Female	2010	Kidney and Renal Pelvis	Kidney Parenchyma	Kidney Parenchyma	C64.9-Kidney, NOS	8310	Undifferentiated; anaplastic; Grade IV	Blank(s)	Blank(s)	Blank(s)	Left - origin of primary	Positive histology	8310/3: Clear cell adenocarcinoma, NOS	Distant	Blank(s)	Blank(s)	Blank(s)	Blank(s)	IV	T3a	N0	M1	Blank(s)	Blank(s)	Blank(s)	Blank(s)	Blank(s)	Blank(s)	Blank(s)	Blank(s)	50	None/Unknown	No/Unknown	50	No	No	Yes	No	Kidney and Renal Pelvis	Dead (attributable to this cancer dx)	Alive or dead due to cancer	20	Complete dates are available and there are more than 0 days of survival	Kidney and Renal Pelvis	Kidney Parenchyma	Kidney Parenchyma	Dead	One primary only
65-69 years	Male	2010	Kidney and Renal Pelvis	Kidney Parenchyma	Kidney Parenchyma	C64.9-Kidney, NOS	8312	Undifferentiated; anaplastic; Grade IV	Blank(s)	Blank(s)	Blank(s)	Left - origin of primary	Positive histology	8312/3: Renal cell carcinoma	Distant	Blank(s)	Blank(s)	Blank(s)	Blank(s)	IV	T3a	N1	M1	Blank(s)	Blank(s)	Blank(s)	Blank(s)	Blank(s)	Blank(s)	Blank(s)	Blank(s)	50	Beam radiation	Yes	12	Yes	Yes	Yes	Yes	Kidney and Renal Pelvis	Dead (attributable to this cancer dx)	Alive or dead due to cancer	3	Complete dates are available and there are more than 0 days of survival	Kidney and Renal Pelvis	Kidney Parenchyma	Kidney Parenchyma	Dead	One primary only
55-59 years	Male	2010	Kidney and Renal Pelvis	Kidney Parenchyma	Kidney Parenchyma	C64.9-Kidney, NOS	8480	Unknown	Blank(s)	Blank(s)	Blank(s)	Right - origin of primary	Positive histology	8480/3: Mucinous adenocarcinoma	Distant	Blank(s)	Blank(s)	Blank(s)	Blank(s)	IV	T1a	N1	M1	Blank(s)	Blank(s)	Blank(s)	Blank(s)	Blank(s)	Blank(s)	Blank(s)	Blank(s)	0	None/Unknown	No/Unknown	28	No	No	Yes	No	Kidney and Renal Pelvis	Dead (attributable to this cancer dx)	Alive or dead due to cancer	4	Complete dates are available and there are more than 0 days of survival	Kidney and Renal Pelvis	Kidney Parenchyma	Kidney Parenchyma	Dead	One primary only
45-49 years	Male	2010	Kidney and Renal Pelvis	Kidney Parenchyma	Kidney Parenchyma	C64.9-Kidney, NOS	8310	Unknown	Blank(s)	Blank(s)	Blank(s)	Right - origin of primary	Positive histology	8310/3: Clear cell adenocarcinoma, NOS	Distant	Blank(s)	Blank(s)	Blank(s)	Blank(s)	IV	T1b	N1	M1	Blank(s)	Blank(s)	Blank(s)	Blank(s)	Blank(s)	Blank(s)	Blank(s)	Blank(s)	0	None/Unknown	Yes	54	No	No	Yes	Yes	Kidney and Renal Pelvis	Dead (attributable to this cancer dx)	Alive or dead due to cancer	0	Complete dates are available and there are more than 0 days of survival	Kidney and Renal Pelvis	Kidney Parenchyma	Kidney Parenchyma	Dead	One primary only
75-79 years	Female	2010	Kidney and Renal Pelvis	Kidney Parenchyma	Kidney Parenchyma	C64.9-Kidney, NOS	8310	Poorly differentiated; Grade III	Blank(s)	Blank(s)	Blank(s)	Left - origin of primary	Positive histology	8310/3: Clear cell adenocarcinoma, NOS	Distant	Blank(s)	Blank(s)	Blank(s)	Blank(s)	IV	T3a	N0	M1	Blank(s)	Blank(s)	Blank(s)	Blank(s)	Blank(s)	Blank(s)	Blank(s)	Blank(s)	0	Beam radiation	Yes	76	Yes	No	Yes	Yes	Kidney and Renal Pelvis	Dead (attributable to this cancer dx)	Alive or dead due to cancer	1	Complete dates are available and there are more than 0 days of survival	Kidney and Renal Pelvis	Kidney Parenchyma	Kidney Parenchyma	Dead	One primary only
55-59 years	Male	2010	Kidney and Renal Pelvis	Kidney Parenchyma	Kidney Parenchyma	C64.9-Kidney, NOS	8310	Unknown	Blank(s)	Blank(s)	Blank(s)	Left - origin of primary	Positive histology	8310/3: Clear cell adenocarcinoma, NOS	Distant	Blank(s)	Blank(s)	Blank(s)	Blank(s)	IV	T2a	N0	M1	Blank(s)	Blank(s)	Blank(s)	Blank(s)	Blank(s)	Blank(s)	Blank(s)	Blank(s)	0	Beam radiation	Yes	71	No	Yes	Yes	Yes	Kidney and Renal Pelvis	Dead (attributable to this cancer dx)	Alive or dead due to cancer	6	Complete dates are available and there are more than 0 days of survival	Kidney and Renal Pelvis	Kidney Parenchyma	Kidney Parenchyma	Dead	One primary only
70-74 years	Male	2010	Kidney and Renal Pelvis	Kidney Parenchyma	Kidney Parenchyma	C64.9-Kidney, NOS	8318	Undifferentiated; anaplastic; Grade IV	Blank(s)	Blank(s)	Blank(s)	Right - origin of primary	Positive histology	8318/3: Renal cell carcinoma, sarcomatoid	Distant	Blank(s)	Blank(s)	Blank(s)	Blank(s)	IV	T4	N1	M1	Blank(s)	Blank(s)	Blank(s)	Blank(s)	Blank(s)	Blank(s)	Blank(s)	Blank(s)	0	None/Unknown	Yes	115	No	No	Yes	Yes	Kidney and Renal Pelvis	Dead (attributable to this cancer dx)	Alive or dead due to cancer	2	Complete dates are available and there are more than 0 days of survival	Kidney and Renal Pelvis	Kidney Parenchyma	Kidney Parenchyma	Dead	One primary only
65-69 years	Male	2010	Kidney and Renal Pelvis	Kidney Parenchyma	Kidney Parenchyma	C64.9-Kidney, NOS	8312	Undifferentiated; anaplastic; Grade IV	Blank(s)	Blank(s)	Blank(s)	Right - origin of primary	Positive histology	8312/3: Renal cell carcinoma	Distant	Blank(s)	Blank(s)	Blank(s)	Blank(s)	IV	T4	N0	M1	Blank(s)	Blank(s)	Blank(s)	Blank(s)	Blank(s)	Blank(s)	Blank(s)	Blank(s)	50	None/Unknown	No/Unknown	130	No	No	Yes	No	Kidney and Renal Pelvis	Dead (attributable to this cancer dx)	Alive or dead due to cancer	1	Complete dates are available and there are more than 0 days of survival	Kidney and Renal Pelvis	Kidney Parenchyma	Kidney Parenchyma	Dead	One primary only
65-69 years	Female	2010	Kidney and Renal Pelvis	Kidney Parenchyma	Kidney Parenchyma	C64.9-Kidney, NOS	8312	Poorly differentiated; Grade III	Blank(s)	Blank(s)	Blank(s)	Right - origin of primary	Positive histology	8312/3: Renal cell carcinoma	Distant	Blank(s)	Blank(s)	Blank(s)	Blank(s)	IV	T3b	N1	M1	Blank(s)	Blank(s)	Blank(s)	Blank(s)	Blank(s)	Blank(s)	Blank(s)	Blank(s)	0	None/Unknown	No/Unknown	140	No	Yes	Yes	Yes	Kidney and Renal Pelvis	Dead (attributable to this cancer dx)	Alive or dead due to cancer	1	Incomplete dates are available and there cannot be zero days of follow-up	Kidney and Renal Pelvis	Kidney Parenchyma	Kidney Parenchyma	Dead	One primary only
55-59 years	Female	2010	Kidney and Renal Pelvis	Kidney Parenchyma	Kidney Parenchyma	C64.9-Kidney, NOS	8318	Undifferentiated; anaplastic; Grade IV	Blank(s)	Blank(s)	Blank(s)	Right - origin of primary	Positive histology	8318/3: Renal cell carcinoma, sarcomatoid	Distant	Blank(s)	Blank(s)	Blank(s)	Blank(s)	IV	T4	N0	M1	Blank(s)	Blank(s)	Blank(s)	Blank(s)	Blank(s)	Blank(s)	Blank(s)	Blank(s)	50	None/Unknown	Yes	120	No	No	Yes	Yes	Kidney and Renal Pelvis	Dead (attributable to this cancer dx)	Alive or dead due to cancer	11	Complete dates are available and there are more than 0 days of survival	Kidney and Renal Pelvis	Kidney Parenchyma	Kidney Parenchyma	Dead	One primary only
60-64 years	Male	2010	Kidney and Renal Pelvis	Kidney Parenchyma	Kidney Parenchyma	C64.9-Kidney, NOS	8312	Unknown	Blank(s)	Blank(s)	Blank(s)	Left - origin of primary	Radiography without microscopic confirm	8312/3: Renal cell carcinoma	Distant	Blank(s)	Blank(s)	Blank(s)	Blank(s)	IV	T1a	N0	M1	Blank(s)	Blank(s)	Blank(s)	Blank(s)	Blank(s)	Blank(s)	Blank(s)	Blank(s)	0	None/Unknown	No/Unknown	25	No	No	Yes	No	Chronic Liver Disease and Cirrhosis	Alive or dead of other cause	Dead (attributable to causes other than this cancer dx)	2	Incomplete dates are available and there cannot be zero days of follow-up	Chronic Liver Disease and Cirrhosis	Chronic Liver Disease and Cirrhosis	Chronic Liver Disease and Cirrhosis	Dead	One primary only
75-79 years	Female	2010	Kidney and Renal Pelvis	Kidney Parenchyma	Kidney Parenchyma	C64.9-Kidney, NOS	8312	Unknown	Blank(s)	Blank(s)	Blank(s)	Right - origin of primary	Positive histology	8312/3: Renal cell carcinoma	Distant	Blank(s)	Blank(s)	Blank(s)	Blank(s)	IV	T4	N1	M1	Blank(s)	Blank(s)	Blank(s)	Blank(s)	Blank(s)	Blank(s)	Blank(s)	Blank(s)	0	None/Unknown	Yes	60	No	No	Yes	No	Kidney and Renal Pelvis	Dead (attributable to this cancer dx)	Alive or dead due to cancer	1	Complete dates are available and there are more than 0 days of survival	Kidney and Renal Pelvis	Kidney Parenchyma	Kidney Parenchyma	Dead	One primary only
75-79 years	Female	2010	Kidney and Renal Pelvis	Kidney Parenchyma	Kidney Parenchyma	C64.9-Kidney, NOS	8312	Unknown	Blank(s)	Blank(s)	Blank(s)	Left - origin of primary	Positive histology	8312/3: Renal cell carcinoma	Distant	Blank(s)	Blank(s)	Blank(s)	Blank(s)	IV	T1b	N0	M1	Blank(s)	Blank(s)	Blank(s)	Blank(s)	Blank(s)	Blank(s)	Blank(s)	Blank(s)	0	None/Unknown	No/Unknown	50	Yes	No	Yes	No	Kidney and Renal Pelvis	Dead (attributable to this cancer dx)	Alive or dead due to cancer	0	Complete dates are available and there are more than 0 days of survival	Kidney and Renal Pelvis	Kidney Parenchyma	Kidney Parenchyma	Dead	One primary only
50-54 years	Female	2010	Kidney and Renal Pelvis	Kidney Parenchyma	Kidney Parenchyma	C64.9-Kidney, NOS	8310	Undifferentiated; anaplastic; Grade IV	Blank(s)	Blank(s)	Blank(s)	Right - origin of primary	Positive histology	8310/3: Clear cell adenocarcinoma, NOS	Distant	Blank(s)	Blank(s)	Blank(s)	Blank(s)	IV	T3a	N0	M1	Blank(s)	Blank(s)	Blank(s)	Blank(s)	Blank(s)	Blank(s)	Blank(s)	Blank(s)	50	None/Unknown	Yes	185	No	No	Yes	Yes	Kidney and Renal Pelvis	Dead (attributable to this cancer dx)	Alive or dead due to cancer	128	Complete dates are available and there are more than 0 days of survival	Kidney and Renal Pelvis	Kidney Parenchyma	Kidney Parenchyma	Dead	One primary only
55-59 years	Male	2010	Kidney and Renal Pelvis	Kidney Parenchyma	Kidney Parenchyma	C64.9-Kidney, NOS	8010	Poorly differentiated; Grade III	Blank(s)	Blank(s)	Blank(s)	Left - origin of primary	Positive histology	8010/3: Carcinoma, NOS	Distant	Blank(s)	Blank(s)	Blank(s)	Blank(s)	IV	T1b	N1	M1	Blank(s)	Blank(s)	Blank(s)	Blank(s)	Blank(s)	Blank(s)	Blank(s)	Blank(s)	40	Beam radiation	Yes	42	No	No	Yes	No	Kidney and Renal Pelvis	Dead (attributable to this cancer dx)	Alive or dead due to cancer	3	Complete dates are available and there are more than 0 days of survival	Kidney and Renal Pelvis	Kidney Parenchyma	Kidney Parenchyma	Dead	One primary only
65-69 years	Male	2010	Kidney and Renal Pelvis	Kidney Parenchyma	Kidney Parenchyma	C64.9-Kidney, NOS	8310	Undifferentiated; anaplastic; Grade IV	Blank(s)	Blank(s)	Blank(s)	Right - origin of primary	Positive histology	8310/3: Clear cell adenocarcinoma, NOS	Distant	Blank(s)	Blank(s)	Blank(s)	Blank(s)	IV	T3a	N0	M1	Blank(s)	Blank(s)	Blank(s)	Blank(s)	Blank(s)	Blank(s)	Blank(s)	Blank(s)	50	None/Unknown	Yes	143	No	No	Yes	Yes	Kidney and Renal Pelvis	Dead (attributable to this cancer dx)	Alive or dead due to cancer	7	Complete dates are available and there are more than 0 days of survival	Kidney and Renal Pelvis	Kidney Parenchyma	Kidney Parenchyma	Dead	One primary only
85+ years	Female	2010	Kidney and Renal Pelvis	Kidney Parenchyma	Kidney Parenchyma	C64.9-Kidney, NOS	8312	Unknown	Blank(s)	Blank(s)	Blank(s)	Left - origin of primary	Positive histology	8312/3: Renal cell carcinoma	Distant	Blank(s)	Blank(s)	Blank(s)	Blank(s)	IV	T3a	N1	M1	Blank(s)	Blank(s)	Blank(s)	Blank(s)	Blank(s)	Blank(s)	Blank(s)	Blank(s)	0	None/Unknown	No/Unknown	40	No	No	Yes	No	Kidney and Renal Pelvis	Dead (attributable to this cancer dx)	Alive or dead due to cancer	1	Complete dates are available and there are more than 0 days of survival	Kidney and Renal Pelvis	Kidney Parenchyma	Kidney Parenchyma	Dead	One primary only
40-44 years	Male	2010	Kidney and Renal Pelvis	Kidney Parenchyma	Kidney Parenchyma	C64.9-Kidney, NOS	8312	Poorly differentiated; Grade III	Blank(s)	Blank(s)	Blank(s)	Left - origin of primary	Positive histology	8312/3: Renal cell carcinoma	Distant	Blank(s)	Blank(s)	Blank(s)	Blank(s)	IV	T4	N0	M1	Blank(s)	Blank(s)	Blank(s)	Blank(s)	Blank(s)	Blank(s)	Blank(s)	Blank(s)	50	None/Unknown	No/Unknown	171	No	No	Yes	Yes	Kidney and Renal Pelvis	Dead (attributable to this cancer dx)	Alive or dead due to cancer	2	Complete dates are available and there are more than 0 days of survival	Kidney and Renal Pelvis	Kidney Parenchyma	Kidney Parenchyma	Dead	One primary only
75-79 years	Male	2010	Kidney and Renal Pelvis	Kidney Parenchyma	Kidney Parenchyma	C64.9-Kidney, NOS	8310	Moderately differentiated; Grade II	Blank(s)	Blank(s)	Blank(s)	Left - origin of primary	Positive histology	8310/3: Clear cell adenocarcinoma, NOS	Distant	Blank(s)	Blank(s)	Blank(s)	Blank(s)	IV	T4	N0	M1	Blank(s)	Blank(s)	Blank(s)	Blank(s)	Blank(s)	Blank(s)	Blank(s)	Blank(s)	0	None/Unknown	Yes	169	No	No	Yes	Yes	Kidney and Renal Pelvis	Dead (attributable to this cancer dx)	Alive or dead due to cancer	12	Complete dates are available and there are more than 0 days of survival	Kidney and Renal Pelvis	Kidney Parenchyma	Kidney Parenchyma	Dead	One primary only
35-39 years	Male	2010	Kidney and Renal Pelvis	Kidney Parenchyma	Kidney Parenchyma	C64.9-Kidney, NOS	8310	Unknown	Blank(s)	Blank(s)	Blank(s)	Left - origin of primary	Positive histology	8310/3: Clear cell adenocarcinoma, NOS	Distant	Blank(s)	Blank(s)	Blank(s)	Blank(s)	IV	T4	N0	M1	Blank(s)	Blank(s)	Blank(s)	Blank(s)	Blank(s)	Blank(s)	Blank(s)	Blank(s)	70	None/Unknown	Yes	80	No	No	Yes	No	Kidney and Renal Pelvis	Dead (attributable to this cancer dx)	Alive or dead due to cancer	43	Complete dates are available and there are more than 0 days of survival	Kidney and Renal Pelvis	Kidney Parenchyma	Kidney Parenchyma	Dead	One primary only
55-59 years	Male	2010	Kidney and Renal Pelvis	Kidney Parenchyma	Kidney Parenchyma	C64.9-Kidney, NOS	8312	Unknown	Blank(s)	Blank(s)	Blank(s)	Left - origin of primary	Positive histology	8312/3: Renal cell carcinoma	Distant	Blank(s)	Blank(s)	Blank(s)	Blank(s)	IV	T4	N1	M1	Blank(s)	Blank(s)	Blank(s)	Blank(s)	Blank(s)	Blank(s)	Blank(s)	Blank(s)	0	Beam radiation	Yes	150	Yes	No	Yes	No	Kidney and Renal Pelvis	Dead (attributable to this cancer dx)	Alive or dead due to cancer	27	Complete dates are available and there are more than 0 days of survival	Kidney and Renal Pelvis	Kidney Parenchyma	Kidney Parenchyma	Dead	One primary only
85+ years	Male	2010	Kidney and Renal Pelvis	Kidney Parenchyma	Kidney Parenchyma	C64.9-Kidney, NOS	8312	Unknown	Blank(s)	Blank(s)	Blank(s)	Right - origin of primary	Positive exfoliative cytology, no positive histology	8312/3: Renal cell carcinoma	Distant	Blank(s)	Blank(s)	Blank(s)	Blank(s)	IV	T1b	N0	M1	Blank(s)	Blank(s)	Blank(s)	Blank(s)	Blank(s)	Blank(s)	Blank(s)	Blank(s)	0	None/Unknown	No/Unknown	46	No	No	Yes	No	Lung and Bronchus	Dead (attributable to this cancer dx)	Alive or dead due to cancer	3	Complete dates are available and there are more than 0 days of survival	Lung and Bronchus	Lung And Bronchus	Lung And Bronchus	Dead	One primary only
85+ years	Male	2010	Kidney and Renal Pelvis	Kidney Parenchyma	Kidney Parenchyma	C64.9-Kidney, NOS	8010	Unknown	Blank(s)	Blank(s)	Blank(s)	Right - origin of primary	Radiography without microscopic confirm	8010/3: Carcinoma, NOS	Distant	Blank(s)	Blank(s)	Blank(s)	Blank(s)	IV	T3b	N1	M1	Blank(s)	Blank(s)	Blank(s)	Blank(s)	Blank(s)	Blank(s)	Blank(s)	Blank(s)	0	None/Unknown	No/Unknown	110	No	No	Yes	Yes	Kidney and Renal Pelvis	Dead (attributable to this cancer dx)	Alive or dead due to cancer	0	Complete dates are available and there are more than 0 days of survival	Kidney and Renal Pelvis	Kidney Parenchyma	Kidney Parenchyma	Dead	One primary only
70-74 years	Female	2010	Kidney and Renal Pelvis	Kidney Parenchyma	Kidney Parenchyma	C64.9-Kidney, NOS	8312	Unknown	Blank(s)	Blank(s)	Blank(s)	Left - origin of primary	Unknown	8312/3: Renal cell carcinoma	Distant	Blank(s)	Blank(s)	Blank(s)	Blank(s)	IV	T4	N1	M1	Blank(s)	Blank(s)	Blank(s)	Blank(s)	Blank(s)	Blank(s)	Blank(s)	Blank(s)	0	None/Unknown	No/Unknown	97	No	No	Yes	Yes	Kidney and Renal Pelvis	Dead (attributable to this cancer dx)	Alive or dead due to cancer	0	Incomplete dates are available and there cannot be zero days of follow-up	Kidney and Renal Pelvis	Kidney Parenchyma	Kidney Parenchyma	Dead	One primary only
60-64 years	Female	2010	Kidney and Renal Pelvis	Kidney Parenchyma	Kidney Parenchyma	C64.9-Kidney, NOS	8046	Poorly differentiated; Grade III	Blank(s)	Blank(s)	Blank(s)	Right - origin of primary	Positive histology	8046/3: Non-small cell carcinoma	Distant	Blank(s)	Blank(s)	Blank(s)	Blank(s)	IV	T4	N0	M1	Blank(s)	Blank(s)	Blank(s)	Blank(s)	Blank(s)	Blank(s)	Blank(s)	Blank(s)	0	None/Unknown	No/Unknown	164	Yes	No	Yes	Yes	Kidney and Renal Pelvis	Dead (attributable to this cancer dx)	Alive or dead due to cancer	0	Complete dates are available and there are more than 0 days of survival	Kidney and Renal Pelvis	Kidney Parenchyma	Kidney Parenchyma	Dead	One primary only
55-59 years	Female	2010	Kidney and Renal Pelvis	Kidney Parenchyma	Kidney Parenchyma	C64.9-Kidney, NOS	8310	Poorly differentiated; Grade III	Blank(s)	Blank(s)	Blank(s)	Left - origin of primary	Positive histology	8310/3: Clear cell adenocarcinoma, NOS	Distant	Blank(s)	Blank(s)	Blank(s)	Blank(s)	IV	T3a	N0	M1	Blank(s)	Blank(s)	Blank(s)	Blank(s)	Blank(s)	Blank(s)	Blank(s)	Blank(s)	40	None/Unknown	Yes	140	Yes	No	Yes	Yes	Kidney and Renal Pelvis	Dead (attributable to this cancer dx)	Alive or dead due to cancer	6	Complete dates are available and there are more than 0 days of survival	Kidney and Renal Pelvis	Kidney Parenchyma	Kidney Parenchyma	Dead	One primary only
40-44 years	Male	2010	Kidney and Renal Pelvis	Kidney Parenchyma	Kidney Parenchyma	C64.9-Kidney, NOS	8312	Poorly differentiated; Grade III	Blank(s)	Blank(s)	Blank(s)	Right - origin of primary	Positive histology	8312/3: Renal cell carcinoma	Distant	Blank(s)	Blank(s)	Blank(s)	Blank(s)	IV	T2b	N0	M1	Blank(s)	Blank(s)	Blank(s)	Blank(s)	Blank(s)	Blank(s)	Blank(s)	Blank(s)	40	None/Unknown	Yes	110	No	No	Yes	No	Kidney and Renal Pelvis	Dead (attributable to this cancer dx)	Alive or dead due to cancer	48	Complete dates are available and there are more than 0 days of survival	Kidney and Renal Pelvis	Kidney Parenchyma	Kidney Parenchyma	Dead	One primary only
75-79 years	Female	2010	Kidney and Renal Pelvis	Kidney Parenchyma	Kidney Parenchyma	C64.9-Kidney, NOS	8312	Poorly differentiated; Grade III	Blank(s)	Blank(s)	Blank(s)	Right - origin of primary	Positive histology	8312/3: Renal cell carcinoma	Distant	Blank(s)	Blank(s)	Blank(s)	Blank(s)	IV	T3a	N1	M1	Blank(s)	Blank(s)	Blank(s)	Blank(s)	Blank(s)	Blank(s)	Blank(s)	Blank(s)	50	None/Unknown	Yes	87	No	No	Yes	Yes	Kidney and Renal Pelvis	Dead (attributable to this cancer dx)	Alive or dead due to cancer	13	Complete dates are available and there are more than 0 days of survival	Kidney and Renal Pelvis	Kidney Parenchyma	Kidney Parenchyma	Dead	One primary only
70-74 years	Female	2010	Kidney and Renal Pelvis	Kidney Parenchyma	Kidney Parenchyma	C64.9-Kidney, NOS	8130	Poorly differentiated; Grade III	Blank(s)	Blank(s)	Blank(s)	Left - origin of primary	Positive histology	8130/3: Papillary transitional cell carcinoma	Distant	Blank(s)	Blank(s)	Blank(s)	Blank(s)	IV	T1a	N1	M1	Blank(s)	Blank(s)	Blank(s)	Blank(s)	Blank(s)	Blank(s)	Blank(s)	Blank(s)	0	None/Unknown	Yes	30	No	Yes	Yes	Yes	Accidents and Adverse Effects	Alive or dead of other cause	Dead (attributable to causes other than this cancer dx)	14	Complete dates are available and there are more than 0 days of survival	Accidents and Adverse Effects	Accidents and Adverse Effects	Accidents and Adverse Effects	Dead	One primary only
65-69 years	Male	2010	Kidney and Renal Pelvis	Kidney Parenchyma	Kidney Parenchyma	C64.9-Kidney, NOS	8310	Unknown	Blank(s)	Blank(s)	Blank(s)	Right - origin of primary	Positive histology	8310/3: Clear cell adenocarcinoma, NOS	Distant	Blank(s)	Blank(s)	Blank(s)	Blank(s)	IV	T3a	N0	M1	Blank(s)	Blank(s)	Blank(s)	Blank(s)	Blank(s)	Blank(s)	Blank(s)	Blank(s)	50	Beam radiation	No/Unknown	100	No	No	Yes	Yes	Kidney and Renal Pelvis	Dead (attributable to this cancer dx)	Alive or dead due to cancer	1	Complete dates are available and there are more than 0 days of survival	Kidney and Renal Pelvis	Kidney Parenchyma	Kidney Parenchyma	Dead	One primary only
50-54 years	Male	2010	Kidney and Renal Pelvis	Kidney Parenchyma	Kidney Parenchyma	C64.9-Kidney, NOS	8318	Unknown	Blank(s)	Blank(s)	Blank(s)	Left - origin of primary	Positive histology	8318/3: Renal cell carcinoma, sarcomatoid	Distant	Blank(s)	Blank(s)	Blank(s)	Blank(s)	IV	T3b	N0	M1	Blank(s)	Blank(s)	Blank(s)	Blank(s)	Blank(s)	Blank(s)	Blank(s)	Blank(s)	0	Beam radiation	Yes	170	Yes	No	Yes	Yes	Kidney and Renal Pelvis	Dead (attributable to this cancer dx)	Alive or dead due to cancer	4	Complete dates are available and there are more than 0 days of survival	Kidney and Renal Pelvis	Kidney Parenchyma	Kidney Parenchyma	Dead	One primary only
60-64 years	Male	2010	Kidney and Renal Pelvis	Kidney Parenchyma	Kidney Parenchyma	C64.9-Kidney, NOS	8310	Unknown	Blank(s)	Blank(s)	Blank(s)	Right - origin of primary	Positive histology	8310/3: Clear cell adenocarcinoma, NOS	Distant	Blank(s)	Blank(s)	Blank(s)	Blank(s)	IV	T3a	N0	M1	Blank(s)	Blank(s)	Blank(s)	Blank(s)	Blank(s)	Blank(s)	Blank(s)	Blank(s)	0	None/Unknown	No/Unknown	131	Yes	No	Yes	Yes	Miscellaneous Malignant Cancer	Dead (attributable to this cancer dx)	Alive or dead due to cancer	1	Complete dates are available and there are more than 0 days of survival	Miscellaneous Malignant Cancer	Miscellaneous Neoplasms	Miscellaneous Neoplasms	Dead	One primary only
45-49 years	Female	2010	Kidney and Renal Pelvis	Kidney Parenchyma	Kidney Parenchyma	C64.9-Kidney, NOS	8318	Undifferentiated; anaplastic; Grade IV	Blank(s)	Blank(s)	Blank(s)	Left - origin of primary	Positive histology	8318/3: Renal cell carcinoma, sarcomatoid	Distant	Blank(s)	Blank(s)	Blank(s)	Blank(s)	IV	T3a	N1	M1	Blank(s)	Blank(s)	Blank(s)	Blank(s)	Blank(s)	Blank(s)	Blank(s)	Blank(s)	50	None/Unknown	No/Unknown	100	No	No	Yes	Yes	Kidney and Renal Pelvis	Dead (attributable to this cancer dx)	Alive or dead due to cancer	3	Complete dates are available and there are more than 0 days of survival	Kidney and Renal Pelvis	Kidney Parenchyma	Kidney Parenchyma	Dead	One primary only
55-59 years	Male	2010	Kidney and Renal Pelvis	Kidney Parenchyma	Kidney Parenchyma	C64.9-Kidney, NOS	8310	Poorly differentiated; Grade III	Blank(s)	Blank(s)	Blank(s)	Left - origin of primary	Positive histology	8310/3: Clear cell adenocarcinoma, NOS	Distant	Blank(s)	Blank(s)	Blank(s)	Blank(s)	IV	T3c	N1	M1	Blank(s)	Blank(s)	Blank(s)	Blank(s)	Blank(s)	Blank(s)	Blank(s)	Blank(s)	50	Beam radiation	Yes	135	Yes	No	Yes	Yes	Kidney and Renal Pelvis	Dead (attributable to this cancer dx)	Alive or dead due to cancer	18	Complete dates are available and there are more than 0 days of survival	Kidney and Renal Pelvis	Kidney Parenchyma	Kidney Parenchyma	Dead	One primary only
70-74 years	Female	2010	Kidney and Renal Pelvis	Kidney Parenchyma	Kidney Parenchyma	C64.9-Kidney, NOS	8312	Unknown	Blank(s)	Blank(s)	Blank(s)	Right - origin of primary	Positive histology	8312/3: Renal cell carcinoma	Distant	Blank(s)	Blank(s)	Blank(s)	Blank(s)	IV	T1a	N0	M1	Blank(s)	Blank(s)	Blank(s)	Blank(s)	Blank(s)	Blank(s)	Blank(s)	Blank(s)	0	Beam radiation	Yes	35	Yes	Yes	Yes	No	Kidney and Renal Pelvis	Dead (attributable to this cancer dx)	Alive or dead due to cancer	14	Complete dates are available and there are more than 0 days of survival	Kidney and Renal Pelvis	Kidney Parenchyma	Kidney Parenchyma	Dead	One primary only
55-59 years	Male	2010	Kidney and Renal Pelvis	Kidney Parenchyma	Kidney Parenchyma	C64.9-Kidney, NOS	8310	Unknown	Blank(s)	Blank(s)	Blank(s)	Right - origin of primary	Positive histology	8310/3: Clear cell adenocarcinoma, NOS	Distant	Blank(s)	Blank(s)	Blank(s)	Blank(s)	IV	T3a	N1	M1	Blank(s)	Blank(s)	Blank(s)	Blank(s)	Blank(s)	Blank(s)	Blank(s)	Blank(s)	0	None/Unknown	Yes	68	Yes	No	Yes	Yes	Kidney and Renal Pelvis	Dead (attributable to this cancer dx)	Alive or dead due to cancer	4	Complete dates are available and there are more than 0 days of survival	Kidney and Renal Pelvis	Kidney Parenchyma	Kidney Parenchyma	Dead	One primary only
60-64 years	Female	2010	Kidney and Renal Pelvis	Kidney Parenchyma	Kidney Parenchyma	C64.9-Kidney, NOS	8310	Poorly differentiated; Grade III	Blank(s)	Blank(s)	Blank(s)	Left - origin of primary	Positive histology	8310/3: Clear cell adenocarcinoma, NOS	Distant	Blank(s)	Blank(s)	Blank(s)	Blank(s)	IV	T3a	N1	M1	Blank(s)	Blank(s)	Blank(s)	Blank(s)	Blank(s)	Blank(s)	Blank(s)	Blank(s)	50	Beam radiation	Yes	155	Yes	No	Yes	Yes	Kidney and Renal Pelvis	Dead (attributable to this cancer dx)	Alive or dead due to cancer	4	Complete dates are available and there are more than 0 days of survival	Kidney and Renal Pelvis	Kidney Parenchyma	Kidney Parenchyma	Dead	One primary only
60-64 years	Female	2010	Kidney and Renal Pelvis	Kidney Parenchyma	Kidney Parenchyma	C64.9-Kidney, NOS	8010	Unknown	Blank(s)	Blank(s)	Blank(s)	Left - origin of primary	Radiography without microscopic confirm	8010/3: Carcinoma, NOS	Distant	Blank(s)	Blank(s)	Blank(s)	Blank(s)	IV	T2a	N1	M1	Blank(s)	Blank(s)	Blank(s)	Blank(s)	Blank(s)	Blank(s)	Blank(s)	Blank(s)	0	None/Unknown	No/Unknown	92	No	No	Yes	Yes	Kidney and Renal Pelvis	Dead (attributable to this cancer dx)	Alive or dead due to cancer	0	Complete dates are available and there are more than 0 days of survival	Kidney and Renal Pelvis	Kidney Parenchyma	Kidney Parenchyma	Dead	One primary only
55-59 years	Male	2010	Kidney and Renal Pelvis	Kidney Parenchyma	Kidney Parenchyma	C64.9-Kidney, NOS	8310	Undifferentiated; anaplastic; Grade IV	Blank(s)	Blank(s)	Blank(s)	Right - origin of primary	Positive histology	8310/3: Clear cell adenocarcinoma, NOS	Distant	Blank(s)	Blank(s)	Blank(s)	Blank(s)	IV	T4	N0	M1	Blank(s)	Blank(s)	Blank(s)	Blank(s)	Blank(s)	Blank(s)	Blank(s)	Blank(s)	50	Beam radiation	No/Unknown	75	No	No	Yes	Yes	Kidney and Renal Pelvis	Dead (attributable to this cancer dx)	Alive or dead due to cancer	4	Complete dates are available and there are more than 0 days of survival	Kidney and Renal Pelvis	Kidney Parenchyma	Kidney Parenchyma	Dead	One primary only
65-69 years	Male	2010	Kidney and Renal Pelvis	Kidney Parenchyma	Kidney Parenchyma	C64.9-Kidney, NOS	8318	Unknown	Blank(s)	Blank(s)	Blank(s)	Left - origin of primary	Positive exfoliative cytology, no positive histology	8318/3: Renal cell carcinoma, sarcomatoid	Distant	Blank(s)	Blank(s)	Blank(s)	Blank(s)	IV	T4	N1	M1	Blank(s)	Blank(s)	Blank(s)	Blank(s)	Blank(s)	Blank(s)	Blank(s)	Blank(s)	0	Beam radiation	Yes	120	No	Yes	Yes	Yes	Kidney and Renal Pelvis	Dead (attributable to this cancer dx)	Alive or dead due to cancer	4	Complete dates are available and there are more than 0 days of survival	Kidney and Renal Pelvis	Kidney Parenchyma	Kidney Parenchyma	Dead	One primary only
50-54 years	Male	2010	Kidney and Renal Pelvis	Kidney Parenchyma	Kidney Parenchyma	C64.9-Kidney, NOS	8260	Unknown	Blank(s)	Blank(s)	Blank(s)	Left - origin of primary	Positive histology	8260/3: Papillary adenocarcinoma, NOS	Distant	Blank(s)	Blank(s)	Blank(s)	Blank(s)	IV	T1a	N1	M1	Blank(s)	Blank(s)	Blank(s)	Blank(s)	Blank(s)	Blank(s)	Blank(s)	Blank(s)	0	Beam radiation	Yes	31	Yes	No	Yes	No	Kidney and Renal Pelvis	Dead (attributable to this cancer dx)	Alive or dead due to cancer	3	Complete dates are available and there are more than 0 days of survival	Kidney and Renal Pelvis	Kidney Parenchyma	Kidney Parenchyma	Dead	One primary only
65-69 years	Female	2010	Kidney and Renal Pelvis	Kidney Parenchyma	Kidney Parenchyma	C64.9-Kidney, NOS	8312	Undifferentiated; anaplastic; Grade IV	Blank(s)	Blank(s)	Blank(s)	Right - origin of primary	Positive histology	8312/3: Renal cell carcinoma	Distant	Blank(s)	Blank(s)	Blank(s)	Blank(s)	IV	T3a	N1	M1	Blank(s)	Blank(s)	Blank(s)	Blank(s)	Blank(s)	Blank(s)	Blank(s)	Blank(s)	50	Beam radiation	No/Unknown	90	Yes	No	Yes	Yes	Miscellaneous Malignant Cancer	Dead (attributable to this cancer dx)	Alive or dead due to cancer	2	Complete dates are available and there are more than 0 days of survival	Miscellaneous Malignant Cancer	Miscellaneous Neoplasms	Miscellaneous Neoplasms	Dead	One primary only
65-69 years	Female	2010	Kidney and Renal Pelvis	Kidney Parenchyma	Kidney Parenchyma	C64.9-Kidney, NOS	8312	Unknown	Blank(s)	Blank(s)	Blank(s)	Left - origin of primary	Positive histology	8312/3: Renal cell carcinoma	Distant	Blank(s)	Blank(s)	Blank(s)	Blank(s)	IV	T3a	N0	M1	Blank(s)	Blank(s)	Blank(s)	Blank(s)	Blank(s)	Blank(s)	Blank(s)	Blank(s)	0	None/Unknown	Yes	135	No	No	Yes	Yes	Kidney and Renal Pelvis	Dead (attributable to this cancer dx)	Alive or dead due to cancer	1	Complete dates are available and there are more than 0 days of survival	Kidney and Renal Pelvis	Kidney Parenchyma	Kidney Parenchyma	Dead	One primary only
75-79 years	Female	2010	Kidney and Renal Pelvis	Kidney Parenchyma	Kidney Parenchyma	C64.9-Kidney, NOS	8318	Undifferentiated; anaplastic; Grade IV	Blank(s)	Blank(s)	Blank(s)	Right - origin of primary	Positive histology	8318/3: Renal cell carcinoma, sarcomatoid	Distant	Blank(s)	Blank(s)	Blank(s)	Blank(s)	IV	T3a	N0	M1	Blank(s)	Blank(s)	Blank(s)	Blank(s)	Blank(s)	Blank(s)	Blank(s)	Blank(s)	50	None/Unknown	No/Unknown	108	No	No	Yes	No	Kidney and Renal Pelvis	Dead (attributable to this cancer dx)	Alive or dead due to cancer	5	Complete dates are available and there are more than 0 days of survival	Kidney and Renal Pelvis	Kidney Parenchyma	Kidney Parenchyma	Dead	One primary only
60-64 years	Female	2010	Kidney and Renal Pelvis	Kidney Parenchyma	Kidney Parenchyma	C64.9-Kidney, NOS	8312	Poorly differentiated; Grade III	Blank(s)	Blank(s)	Blank(s)	Right - origin of primary	Positive exfoliative cytology, no positive histology	8312/3: Renal cell carcinoma	Distant	Blank(s)	Blank(s)	Blank(s)	Blank(s)	IV	T3NOS	N0	M1	Blank(s)	Blank(s)	Blank(s)	Blank(s)	Blank(s)	Blank(s)	Blank(s)	Blank(s)	0	None/Unknown	Yes	120	No	No	Yes	Yes	Kidney and Renal Pelvis	Dead (attributable to this cancer dx)	Alive or dead due to cancer	1	Complete dates are available and there are more than 0 days of survival	Kidney and Renal Pelvis	Kidney Parenchyma	Kidney Parenchyma	Dead	One primary only
80-84 years	Female	2010	Kidney and Renal Pelvis	Kidney Parenchyma	Kidney Parenchyma	C64.9-Kidney, NOS	8312	Unknown	Blank(s)	Blank(s)	Blank(s)	Right - origin of primary	Radiography without microscopic confirm	8312/3: Renal cell carcinoma	Distant	Blank(s)	Blank(s)	Blank(s)	Blank(s)	IV	T1b	N0	M1	Blank(s)	Blank(s)	Blank(s)	Blank(s)	Blank(s)	Blank(s)	Blank(s)	Blank(s)	0	None/Unknown	No/Unknown	43	No	No	Yes	No	Miscellaneous Malignant Cancer	Dead (attributable to this cancer dx)	Alive or dead due to cancer	0	Complete dates are available and there are more than 0 days of survival	Miscellaneous Malignant Cancer	Miscellaneous Neoplasms	Miscellaneous Neoplasms	Dead	One primary only
70-74 years	Male	2010	Kidney and Renal Pelvis	Kidney Parenchyma	Kidney Parenchyma	C64.9-Kidney, NOS	8310	Poorly differentiated; Grade III	Blank(s)	Blank(s)	Blank(s)	Right - origin of primary	Positive histology	8310/3: Clear cell adenocarcinoma, NOS	Distant	Blank(s)	Blank(s)	Blank(s)	Blank(s)	IV	T4	N0	M1	Blank(s)	Blank(s)	Blank(s)	Blank(s)	Blank(s)	Blank(s)	Blank(s)	Blank(s)	0	None/Unknown	No/Unknown	40	Yes	No	Yes	No	Bones and Joints	Dead (attributable to this cancer dx)	Alive or dead due to cancer	2	Complete dates are available and there are more than 0 days of survival	Bones and Joints	Bones And Joints	Bones And Joints	Dead	One primary only
60-64 years	Male	2010	Kidney and Renal Pelvis	Kidney Parenchyma	Kidney Parenchyma	C64.9-Kidney, NOS	8310	Moderately differentiated; Grade II	Blank(s)	Blank(s)	Blank(s)	Left - origin of primary	Positive histology	8310/3: Clear cell adenocarcinoma, NOS	Distant	Blank(s)	Blank(s)	Blank(s)	Blank(s)	IV	T1a	N0	M1	Blank(s)	Blank(s)	Blank(s)	Blank(s)	Blank(s)	Blank(s)	Blank(s)	Blank(s)	50	None/Unknown	Yes	10	No	No	Yes	No	Kidney and Renal Pelvis	Dead (attributable to this cancer dx)	Alive or dead due to cancer	42	Complete dates are available and there are more than 0 days of survival	Kidney and Renal Pelvis	Kidney Parenchyma	Kidney Parenchyma	Dead	One primary only
45-49 years	Male	2010	Kidney and Renal Pelvis	Kidney Parenchyma	Kidney Parenchyma	C64.9-Kidney, NOS	8312	Unknown	Blank(s)	Blank(s)	Blank(s)	Left - origin of primary	Positive histology	8312/3: Renal cell carcinoma	Distant	Blank(s)	Blank(s)	Blank(s)	Blank(s)	IV	T1b	N1	M1	Blank(s)	Blank(s)	Blank(s)	Blank(s)	Blank(s)	Blank(s)	Blank(s)	Blank(s)	0	None/Unknown	No/Unknown	66	Yes	No	Yes	No	Miscellaneous Malignant Cancer	Dead (attributable to this cancer dx)	Alive or dead due to cancer	0	Complete dates are available and there are more than 0 days of survival	Miscellaneous Malignant Cancer	Miscellaneous Neoplasms	Miscellaneous Neoplasms	Dead	One primary only
70-74 years	Male	2010	Kidney and Renal Pelvis	Kidney Parenchyma	Kidney Parenchyma	C64.9-Kidney, NOS	8312	Unknown	Blank(s)	Blank(s)	Blank(s)	Left - origin of primary	Radiography without microscopic confirm	8312/3: Renal cell carcinoma	Distant	Blank(s)	Blank(s)	Blank(s)	Blank(s)	IV	T2a	N0	M1	Blank(s)	Blank(s)	Blank(s)	Blank(s)	Blank(s)	Blank(s)	Blank(s)	Blank(s)	0	None/Unknown	Yes	100	No	No	Yes	Yes	Kidney and Renal Pelvis	Dead (attributable to this cancer dx)	Alive or dead due to cancer	3	Complete dates are available and there are more than 0 days of survival	Kidney and Renal Pelvis	Kidney Parenchyma	Kidney Parenchyma	Dead	One primary only
85+ years	Female	2010	Kidney and Renal Pelvis	Kidney Parenchyma	Kidney Parenchyma	C64.9-Kidney, NOS	8312	Poorly differentiated; Grade III	Blank(s)	Blank(s)	Blank(s)	Right - origin of primary	Positive histology	8312/3: Renal cell carcinoma	Distant	Blank(s)	Blank(s)	Blank(s)	Blank(s)	IV	T4	N1	M1	Blank(s)	Blank(s)	Blank(s)	Blank(s)	Blank(s)	Blank(s)	Blank(s)	Blank(s)	0	None/Unknown	No/Unknown	80	No	No	Yes	Yes	Kidney and Renal Pelvis	Dead (attributable to this cancer dx)	Alive or dead due to cancer	0	Complete dates are available and there are more than 0 days of survival	Kidney and Renal Pelvis	Kidney Parenchyma	Kidney Parenchyma	Dead	One primary only
60-64 years	Male	2010	Kidney and Renal Pelvis	Kidney Parenchyma	Kidney Parenchyma	C64.9-Kidney, NOS	8312	Poorly differentiated; Grade III	Blank(s)	Blank(s)	Blank(s)	Left - origin of primary	Positive histology	8312/3: Renal cell carcinoma	Distant	Blank(s)	Blank(s)	Blank(s)	Blank(s)	IV	T3a	N1	M1	Blank(s)	Blank(s)	Blank(s)	Blank(s)	Blank(s)	Blank(s)	Blank(s)	Blank(s)	50	None/Unknown	No/Unknown	70	No	No	Yes	Yes	Kidney and Renal Pelvis	Dead (attributable to this cancer dx)	Alive or dead due to cancer	0	Complete dates are available and there are more than 0 days of survival	Kidney and Renal Pelvis	Kidney Parenchyma	Kidney Parenchyma	Dead	One primary only
50-54 years	Male	2010	Kidney and Renal Pelvis	Kidney Parenchyma	Kidney Parenchyma	C64.9-Kidney, NOS	8310	Undifferentiated; anaplastic; Grade IV	Blank(s)	Blank(s)	Blank(s)	Left - origin of primary	Positive histology	8310/3: Clear cell adenocarcinoma, NOS	Distant	Blank(s)	Blank(s)	Blank(s)	Blank(s)	IV	T4	N0	M1	Blank(s)	Blank(s)	Blank(s)	Blank(s)	Blank(s)	Blank(s)	Blank(s)	Blank(s)	70	None/Unknown	Yes	100	No	No	Yes	Yes	Kidney and Renal Pelvis	Dead (attributable to this cancer dx)	Alive or dead due to cancer	141	Complete dates are available and there are more than 0 days of survival	Kidney and Renal Pelvis	Kidney Parenchyma	Kidney Parenchyma	Dead	One primary only
55-59 years	Male	2010	Kidney and Renal Pelvis	Kidney Parenchyma	Kidney Parenchyma	C64.9-Kidney, NOS	8312	Unknown	Blank(s)	Blank(s)	Blank(s)	Left - origin of primary	Positive histology	8312/3: Renal cell carcinoma	Distant	Blank(s)	Blank(s)	Blank(s)	Blank(s)	IV	T2b	N0	M1	Blank(s)	Blank(s)	Blank(s)	Blank(s)	Blank(s)	Blank(s)	Blank(s)	Blank(s)	0	Beam radiation	No/Unknown	120	Yes	No	Yes	No	Kidney and Renal Pelvis	Dead (attributable to this cancer dx)	Alive or dead due to cancer	16	Complete dates are available and there are more than 0 days of survival	Kidney and Renal Pelvis	Kidney Parenchyma	Kidney Parenchyma	Dead	One primary only
55-59 years	Male	2010	Kidney and Renal Pelvis	Kidney Parenchyma	Kidney Parenchyma	C64.9-Kidney, NOS	8010	Unknown	Blank(s)	Blank(s)	Blank(s)	Right - origin of primary	Radiography without microscopic confirm	8010/3: Carcinoma, NOS	Distant	Blank(s)	Blank(s)	Blank(s)	Blank(s)	IV	T3b	N0	M1	Blank(s)	Blank(s)	Blank(s)	Blank(s)	Blank(s)	Blank(s)	Blank(s)	Blank(s)	0	Beam radiation	Yes	84	Yes	No	Yes	Yes	Kidney and Renal Pelvis	Dead (attributable to this cancer dx)	Alive or dead due to cancer	6	Complete dates are available and there are more than 0 days of survival	Kidney and Renal Pelvis	Kidney Parenchyma	Kidney Parenchyma	Dead	One primary only
50-54 years	Male	2010	Kidney and Renal Pelvis	Kidney Parenchyma	Kidney Parenchyma	C64.9-Kidney, NOS	8312	Unknown	Blank(s)	Blank(s)	Blank(s)	Left - origin of primary	Positive histology	8312/3: Renal cell carcinoma	Distant	Blank(s)	Blank(s)	Blank(s)	Blank(s)	IV	T2a	N1	M1	Blank(s)	Blank(s)	Blank(s)	Blank(s)	Blank(s)	Blank(s)	Blank(s)	Blank(s)	30	Beam radiation	Yes	73	Yes	Yes	Yes	Yes	Kidney and Renal Pelvis	Dead (attributable to this cancer dx)	Alive or dead due to cancer	23	Complete dates are available and there are more than 0 days of survival	Kidney and Renal Pelvis	Kidney Parenchyma	Kidney Parenchyma	Dead	One primary only
35-39 years	Female	2010	Kidney and Renal Pelvis	Kidney Parenchyma	Kidney Parenchyma	C64.9-Kidney, NOS	8312	Unknown	Blank(s)	Blank(s)	Blank(s)	Left - origin of primary	Positive exfoliative cytology, no positive histology	8312/3: Renal cell carcinoma	Distant	Blank(s)	Blank(s)	Blank(s)	Blank(s)	IV	T2b	N0	M1	Blank(s)	Blank(s)	Blank(s)	Blank(s)	Blank(s)	Blank(s)	Blank(s)	Blank(s)	0	Beam radiation	Yes	110	No	No	Yes	No	Liver	Dead (attributable to this cancer dx)	Alive or dead due to cancer	45	Complete dates are available and there are more than 0 days of survival	Liver	Liver	Liver	Dead	One primary only
80-84 years	Male	2010	Kidney and Renal Pelvis	Kidney Parenchyma	Kidney Parenchyma	C64.9-Kidney, NOS	8000	Unknown	Blank(s)	Blank(s)	Blank(s)	Left - origin of primary	Radiography without microscopic confirm	8000/3: Neoplasm, malignant	Distant	Blank(s)	Blank(s)	Blank(s)	Blank(s)	IV	T4	N1	M1	Blank(s)	Blank(s)	Blank(s)	Blank(s)	Blank(s)	Blank(s)	Blank(s)	Blank(s)	0	None/Unknown	No/Unknown	40	No	No	Yes	Yes	Pancreas	Dead (attributable to this cancer dx)	Alive or dead due to cancer	0	Complete dates are available and there are more than 0 days of survival	Pancreas	Pancreas	Pancreas	Dead	One primary only
50-54 years	Female	2010	Kidney and Renal Pelvis	Kidney Parenchyma	Kidney Parenchyma	C64.9-Kidney, NOS	8310	Unknown	Blank(s)	Blank(s)	Blank(s)	Left - origin of primary	Positive histology	8310/3: Clear cell adenocarcinoma, NOS	Distant	Blank(s)	Blank(s)	Blank(s)	Blank(s)	IV	T1b	N0	M1	Blank(s)	Blank(s)	Blank(s)	Blank(s)	Blank(s)	Blank(s)	Blank(s)	Blank(s)	0	Beam radiation	No/Unknown	42	Yes	No	Yes	Yes	Kidney and Renal Pelvis	Dead (attributable to this cancer dx)	Alive or dead due to cancer	3	Complete dates are available and there are more than 0 days of survival	Kidney and Renal Pelvis	Kidney Parenchyma	Kidney Parenchyma	Dead	One primary only
80-84 years	Female	2010	Kidney and Renal Pelvis	Kidney Parenchyma	Kidney Parenchyma	C64.9-Kidney, NOS	8070	Unknown	Blank(s)	Blank(s)	Blank(s)	Left - origin of primary	Positive exfoliative cytology, no positive histology	8070/3: Squamous cell carcinoma, NOS	Distant	Blank(s)	Blank(s)	Blank(s)	Blank(s)	IV	T1b	N0	M1	Blank(s)	Blank(s)	Blank(s)	Blank(s)	Blank(s)	Blank(s)	Blank(s)	Blank(s)	0	None/Unknown	Yes	52	Yes	No	Yes	Yes	Lung and Bronchus	Dead (attributable to this cancer dx)	Alive or dead due to cancer	7	Complete dates are available and there are more than 0 days of survival	Lung and Bronchus	Lung And Bronchus	Lung And Bronchus	Dead	One primary only
60-64 years	Male	2010	Kidney and Renal Pelvis	Kidney Parenchyma	Kidney Parenchyma	C64.9-Kidney, NOS	8318	Undifferentiated; anaplastic; Grade IV	Blank(s)	Blank(s)	Blank(s)	Left - origin of primary	Positive histology	8318/3: Renal cell carcinoma, sarcomatoid	Distant	Blank(s)	Blank(s)	Blank(s)	Blank(s)	IV	T3b	N1	M1	Blank(s)	Blank(s)	Blank(s)	Blank(s)	Blank(s)	Blank(s)	Blank(s)	Blank(s)	70	None/Unknown	No/Unknown	84	Yes	No	Yes	Yes	Kidney and Renal Pelvis	Dead (attributable to this cancer dx)	Alive or dead due to cancer	0	Complete dates are available and there are more than 0 days of survival	Kidney and Renal Pelvis	Kidney Parenchyma	Kidney Parenchyma	Dead	One primary only
85+ years	Male	2010	Kidney and Renal Pelvis	Kidney Parenchyma	Kidney Parenchyma	C64.9-Kidney, NOS	8312	Unknown	Blank(s)	Blank(s)	Blank(s)	Left - origin of primary	Radiography without microscopic confirm	8312/3: Renal cell carcinoma	Distant	Blank(s)	Blank(s)	Blank(s)	Blank(s)	IV	T1b	N0	M1	Blank(s)	Blank(s)	Blank(s)	Blank(s)	Blank(s)	Blank(s)	Blank(s)	Blank(s)	0	None/Unknown	No/Unknown	65	No	No	Yes	No	Kidney and Renal Pelvis	Dead (attributable to this cancer dx)	Alive or dead due to cancer	0	Complete dates are available and there are more than 0 days of survival	Kidney and Renal Pelvis	Kidney Parenchyma	Kidney Parenchyma	Dead	One primary only
60-64 years	Male	2010	Kidney and Renal Pelvis	Kidney Parenchyma	Kidney Parenchyma	C64.9-Kidney, NOS	8310	Poorly differentiated; Grade III	Blank(s)	Blank(s)	Blank(s)	Left - origin of primary	Positive histology	8310/3: Clear cell adenocarcinoma, NOS	Distant	Blank(s)	Blank(s)	Blank(s)	Blank(s)	IV	T3c	N1	M1	Blank(s)	Blank(s)	Blank(s)	Blank(s)	Blank(s)	Blank(s)	Blank(s)	Blank(s)	0	None/Unknown	Yes	71	Yes	No	Yes	Yes	Kidney and Renal Pelvis	Dead (attributable to this cancer dx)	Alive or dead due to cancer	2	Complete dates are available and there are more than 0 days of survival	Kidney and Renal Pelvis	Kidney Parenchyma	Kidney Parenchyma	Dead	One primary only
55-59 years	Male	2010	Kidney and Renal Pelvis	Kidney Parenchyma	Kidney Parenchyma	C64.9-Kidney, NOS	8310	Unknown	Blank(s)	Blank(s)	Blank(s)	Right - origin of primary	Positive histology	8310/3: Clear cell adenocarcinoma, NOS	Distant	Blank(s)	Blank(s)	Blank(s)	Blank(s)	IV	T3a	N0	M1	Blank(s)	Blank(s)	Blank(s)	Blank(s)	Blank(s)	Blank(s)	Blank(s)	Blank(s)	0	None/Unknown	Yes	95	No	No	Yes	Yes	Kidney and Renal Pelvis	Dead (attributable to this cancer dx)	Alive or dead due to cancer	35	Complete dates are available and there are more than 0 days of survival	Kidney and Renal Pelvis	Kidney Parenchyma	Kidney Parenchyma	Dead	One primary only
50-54 years	Male	2010	Kidney and Renal Pelvis	Kidney Parenchyma	Kidney Parenchyma	C64.9-Kidney, NOS	8310	Undifferentiated; anaplastic; Grade IV	Blank(s)	Blank(s)	Blank(s)	Right - origin of primary	Positive histology	8310/3: Clear cell adenocarcinoma, NOS	Distant	Blank(s)	Blank(s)	Blank(s)	Blank(s)	IV	T3a	N0	M1	Blank(s)	Blank(s)	Blank(s)	Blank(s)	Blank(s)	Blank(s)	Blank(s)	Blank(s)	50	None/Unknown	No/Unknown	110	No	No	Yes	Yes	Kidney and Renal Pelvis	Dead (attributable to this cancer dx)	Alive or dead due to cancer	119	Complete dates are available and there are more than 0 days of survival	Kidney and Renal Pelvis	Kidney Parenchyma	Kidney Parenchyma	Dead	One primary only
85+ years	Female	2010	Kidney and Renal Pelvis	Kidney Parenchyma	Kidney Parenchyma	C64.9-Kidney, NOS	8312	Unknown	Blank(s)	Blank(s)	Blank(s)	Right - origin of primary	Radiography without microscopic confirm	8312/3: Renal cell carcinoma	Distant	Blank(s)	Blank(s)	Blank(s)	Blank(s)	IV	T3b	N0	M1	Blank(s)	Blank(s)	Blank(s)	Blank(s)	Blank(s)	Blank(s)	Blank(s)	Blank(s)	0	None/Unknown	No/Unknown	68	No	No	Yes	Yes	Rectum and Rectosigmoid Junction	Dead (attributable to this cancer dx)	Alive or dead due to cancer	16	Complete dates are available and there are more than 0 days of survival	Rectum and Rectosigmoid Junction	Colon And Rectum (Excluding Appendix)	Colon And Rectum (Excluding Appendix)	Dead	One primary only
55-59 years	Male	2010	Kidney and Renal Pelvis	Kidney Parenchyma	Kidney Parenchyma	C64.9-Kidney, NOS	8010	Unknown	Blank(s)	Blank(s)	Blank(s)	Right - origin of primary	Positive histology	8010/3: Carcinoma, NOS	Distant	Blank(s)	Blank(s)	Blank(s)	Blank(s)	IV	T2a	N0	M1	Blank(s)	Blank(s)	Blank(s)	Blank(s)	Blank(s)	Blank(s)	Blank(s)	Blank(s)	0	None/Unknown	No/Unknown	92	No	No	Yes	No	Kidney and Renal Pelvis	Dead (attributable to this cancer dx)	Alive or dead due to cancer	13	Complete dates are available and there are more than 0 days of survival	Kidney and Renal Pelvis	Kidney Parenchyma	Kidney Parenchyma	Dead	One primary only
65-69 years	Male	2010	Kidney and Renal Pelvis	Kidney Parenchyma	Kidney Parenchyma	C64.9-Kidney, NOS	8312	Unknown	Blank(s)	Blank(s)	Blank(s)	Left - origin of primary	Positive histology	8312/3: Renal cell carcinoma	Distant	Blank(s)	Blank(s)	Blank(s)	Blank(s)	IV	T3a	N0	M1	Blank(s)	Blank(s)	Blank(s)	Blank(s)	Blank(s)	Blank(s)	Blank(s)	Blank(s)	0	None/Unknown	No/Unknown	105	No	Yes	Yes	Yes	Kidney and Renal Pelvis	Dead (attributable to this cancer dx)	Alive or dead due to cancer	2	Complete dates are available and there are more than 0 days of survival	Kidney and Renal Pelvis	Kidney Parenchyma	Kidney Parenchyma	Dead	One primary only
50-54 years	Male	2010	Kidney and Renal Pelvis	Kidney Parenchyma	Kidney Parenchyma	C64.9-Kidney, NOS	8312	Poorly differentiated; Grade III	Blank(s)	Blank(s)	Blank(s)	Right - origin of primary	Positive histology	8312/3: Renal cell carcinoma	Distant	Blank(s)	Blank(s)	Blank(s)	Blank(s)	IV	T3a	N1	M1	Blank(s)	Blank(s)	Blank(s)	Blank(s)	Blank(s)	Blank(s)	Blank(s)	Blank(s)	0	None/Unknown	Yes	100	No	Yes	Yes	Yes	Kidney and Renal Pelvis	Dead (attributable to this cancer dx)	Alive or dead due to cancer	2	Complete dates are available and there are more than 0 days of survival	Kidney and Renal Pelvis	Kidney Parenchyma	Kidney Parenchyma	Dead	One primary only
50-54 years	Male	2010	Kidney and Renal Pelvis	Kidney Parenchyma	Kidney Parenchyma	C64.9-Kidney, NOS	8312	Unknown	Blank(s)	Blank(s)	Blank(s)	Left - origin of primary	Positive histology	8312/3: Renal cell carcinoma	Distant	Blank(s)	Blank(s)	Blank(s)	Blank(s)	IV	T4	N0	M1	Blank(s)	Blank(s)	Blank(s)	Blank(s)	Blank(s)	Blank(s)	Blank(s)	Blank(s)	0	None/Unknown	No/Unknown	108	Yes	Yes	Yes	Yes	Kidney and Renal Pelvis	Dead (attributable to this cancer dx)	Alive or dead due to cancer	0	Complete dates are available and there are more than 0 days of survival	Kidney and Renal Pelvis	Kidney Parenchyma	Kidney Parenchyma	Dead	One primary only
60-64 years	Female	2010	Kidney and Renal Pelvis	Kidney Parenchyma	Kidney Parenchyma	C64.9-Kidney, NOS	8120	Undifferentiated; anaplastic; Grade IV	Blank(s)	Blank(s)	Blank(s)	Left - origin of primary	Positive histology	8120/3: Transitional cell carcinoma, NOS	Distant	Blank(s)	Blank(s)	Blank(s)	Blank(s)	IV	T1b	N0	M1	Blank(s)	Blank(s)	Blank(s)	Blank(s)	Blank(s)	Blank(s)	Blank(s)	Blank(s)	0	None/Unknown	No/Unknown	65	No	No	Yes	Yes	Kidney and Renal Pelvis	Dead (attributable to this cancer dx)	Alive or dead due to cancer	14	Complete dates are available and there are more than 0 days of survival	Kidney and Renal Pelvis	Kidney Parenchyma	Kidney Parenchyma	Dead	One primary only
60-64 years	Male	2010	Kidney and Renal Pelvis	Kidney Parenchyma	Kidney Parenchyma	C64.9-Kidney, NOS	8310	Poorly differentiated; Grade III	Blank(s)	Blank(s)	Blank(s)	Left - origin of primary	Positive histology	8310/3: Clear cell adenocarcinoma, NOS	Distant	Blank(s)	Blank(s)	Blank(s)	Blank(s)	IV	T3a	N0	M1	Blank(s)	Blank(s)	Blank(s)	Blank(s)	Blank(s)	Blank(s)	Blank(s)	Blank(s)	50	Beam radiation	No/Unknown	55	No	Yes	Yes	No	Kidney and Renal Pelvis	Dead (attributable to this cancer dx)	Alive or dead due to cancer	4	Complete dates are available and there are more than 0 days of survival	Kidney and Renal Pelvis	Kidney Parenchyma	Kidney Parenchyma	Dead	One primary only
60-64 years	Male	2010	Kidney and Renal Pelvis	Kidney Parenchyma	Kidney Parenchyma	C64.9-Kidney, NOS	8312	Poorly differentiated; Grade III	Blank(s)	Blank(s)	Blank(s)	Right - origin of primary	Positive histology	8312/3: Renal cell carcinoma	Distant	Blank(s)	Blank(s)	Blank(s)	Blank(s)	IV	T2b	N1	M1	Blank(s)	Blank(s)	Blank(s)	Blank(s)	Blank(s)	Blank(s)	Blank(s)	Blank(s)	0	None/Unknown	No/Unknown	125	No	No	Yes	No	Kidney and Renal Pelvis	Dead (attributable to this cancer dx)	Alive or dead due to cancer	0	Complete dates are available and there are more than 0 days of survival	Kidney and Renal Pelvis	Kidney Parenchyma	Kidney Parenchyma	Dead	One primary only
55-59 years	Male	2010	Kidney and Renal Pelvis	Kidney Parenchyma	Kidney Parenchyma	C64.9-Kidney, NOS	8318	Unknown	Blank(s)	Blank(s)	Blank(s)	Right - origin of primary	Positive exfoliative cytology, no positive histology	8318/3: Renal cell carcinoma, sarcomatoid	Distant	Blank(s)	Blank(s)	Blank(s)	Blank(s)	IV	T4	N1	M1	Blank(s)	Blank(s)	Blank(s)	Blank(s)	Blank(s)	Blank(s)	Blank(s)	Blank(s)	0	None/Unknown	No/Unknown	160	No	No	Yes	No	Kidney and Renal Pelvis	Dead (attributable to this cancer dx)	Alive or dead due to cancer	4	Complete dates are available and there are more than 0 days of survival	Kidney and Renal Pelvis	Kidney Parenchyma	Kidney Parenchyma	Dead	One primary only
60-64 years	Female	2010	Kidney and Renal Pelvis	Kidney Parenchyma	Kidney Parenchyma	C64.9-Kidney, NOS	8310	Unknown	Blank(s)	Blank(s)	Blank(s)	Right - origin of primary	Positive histology	8310/3: Clear cell adenocarcinoma, NOS	Distant	Blank(s)	Blank(s)	Blank(s)	Blank(s)	IV	T3b	N1	M1	Blank(s)	Blank(s)	Blank(s)	Blank(s)	Blank(s)	Blank(s)	Blank(s)	Blank(s)	0	Beam radiation	No/Unknown	95	No	Yes	Yes	Yes	Kidney and Renal Pelvis	Dead (attributable to this cancer dx)	Alive or dead due to cancer	26	Complete dates are available and there are more than 0 days of survival	Kidney and Renal Pelvis	Kidney Parenchyma	Kidney Parenchyma	Dead	One primary only
60-64 years	Male	2010	Kidney and Renal Pelvis	Kidney Parenchyma	Kidney Parenchyma	C64.9-Kidney, NOS	8312	Unknown	Blank(s)	Blank(s)	Blank(s)	Right - origin of primary	Positive histology	8312/3: Renal cell carcinoma	Distant	Blank(s)	Blank(s)	Blank(s)	Blank(s)	IV	T2a	N0	M1	Blank(s)	Blank(s)	Blank(s)	Blank(s)	Blank(s)	Blank(s)	Blank(s)	Blank(s)	0	Beam radiation	Yes	81	Yes	No	Yes	Yes	Kidney and Renal Pelvis	Dead (attributable to this cancer dx)	Alive or dead due to cancer	30	Complete dates are available and there are more than 0 days of survival	Kidney and Renal Pelvis	Kidney Parenchyma	Kidney Parenchyma	Dead	One primary only
60-64 years	Male	2010	Kidney and Renal Pelvis	Kidney Parenchyma	Kidney Parenchyma	C64.9-Kidney, NOS	8310	Undifferentiated; anaplastic; Grade IV	Blank(s)	Blank(s)	Blank(s)	Left - origin of primary	Positive histology	8310/3: Clear cell adenocarcinoma, NOS	Distant	Blank(s)	Blank(s)	Blank(s)	Blank(s)	IV	T4	N0	M1	Blank(s)	Blank(s)	Blank(s)	Blank(s)	Blank(s)	Blank(s)	Blank(s)	Blank(s)	50	None/Unknown	Yes	105	Yes	No	Yes	Yes	Kidney and Renal Pelvis	Dead (attributable to this cancer dx)	Alive or dead due to cancer	11	Complete dates are available and there are more than 0 days of survival	Kidney and Renal Pelvis	Kidney Parenchyma	Kidney Parenchyma	Dead	One primary only
80-84 years	Female	2010	Kidney and Renal Pelvis	Kidney Parenchyma	Kidney Parenchyma	C64.9-Kidney, NOS	8312	Unknown	Blank(s)	Blank(s)	Blank(s)	Right - origin of primary	Radiography without microscopic confirm	8312/3: Renal cell carcinoma	Distant	Blank(s)	Blank(s)	Blank(s)	Blank(s)	IV	T1a	N1	M1	Blank(s)	Blank(s)	Blank(s)	Blank(s)	Blank(s)	Blank(s)	Blank(s)	Blank(s)	0	None/Unknown	No/Unknown	35	No	No	Yes	No	Kidney and Renal Pelvis	Dead (attributable to this cancer dx)	Alive or dead due to cancer	0	Complete dates are available and there are more than 0 days of survival	Kidney and Renal Pelvis	Kidney Parenchyma	Kidney Parenchyma	Dead	One primary only
60-64 years	Male	2010	Kidney and Renal Pelvis	Kidney Parenchyma	Kidney Parenchyma	C64.9-Kidney, NOS	8255	Undifferentiated; anaplastic; Grade IV	Blank(s)	Blank(s)	Blank(s)	Right - origin of primary	Positive histology	8255/3: Adenocarcinoma with mixed subtypes	Distant	Blank(s)	Blank(s)	Blank(s)	Blank(s)	IV	T4	N0	M1	Blank(s)	Blank(s)	Blank(s)	Blank(s)	Blank(s)	Blank(s)	Blank(s)	Blank(s)	70	None/Unknown	Yes	45	No	No	Yes	No	Kidney and Renal Pelvis	Dead (attributable to this cancer dx)	Alive or dead due to cancer	9	Complete dates are available and there are more than 0 days of survival	Kidney and Renal Pelvis	Kidney Parenchyma	Kidney Parenchyma	Dead	One primary only
65-69 years	Male	2010	Kidney and Renal Pelvis	Kidney Parenchyma	Kidney Parenchyma	C64.9-Kidney, NOS	8140	Unknown	Blank(s)	Blank(s)	Blank(s)	Left - origin of primary	Positive histology	8140/3: Adenocarcinoma, NOS	Distant	Blank(s)	Blank(s)	Blank(s)	Blank(s)	IV	T3a	N0	M1	Blank(s)	Blank(s)	Blank(s)	Blank(s)	Blank(s)	Blank(s)	Blank(s)	Blank(s)	0	None/Unknown	Yes	86	No	No	Yes	No	Ureter	Dead (attributable to this cancer dx)	Alive or dead due to cancer	8	Complete dates are available and there are more than 0 days of survival	Ureter	Ureter	Ureter	Dead	One primary only
50-54 years	Male	2010	Kidney and Renal Pelvis	Kidney Parenchyma	Kidney Parenchyma	C64.9-Kidney, NOS	8310	Unknown	Blank(s)	Blank(s)	Blank(s)	Left - origin of primary	Positive histology	8310/3: Clear cell adenocarcinoma, NOS	Distant	Blank(s)	Blank(s)	Blank(s)	Blank(s)	IV	T4	N0	M1	Blank(s)	Blank(s)	Blank(s)	Blank(s)	Blank(s)	Blank(s)	Blank(s)	Blank(s)	0	Beam radiation	Yes	130	Yes	No	Yes	Yes	Kidney and Renal Pelvis	Dead (attributable to this cancer dx)	Alive or dead due to cancer	52	Complete dates are available and there are more than 0 days of survival	Kidney and Renal Pelvis	Kidney Parenchyma	Kidney Parenchyma	Dead	One primary only
55-59 years	Male	2010	Kidney and Renal Pelvis	Kidney Parenchyma	Kidney Parenchyma	C64.9-Kidney, NOS	8312	Unknown	Blank(s)	Blank(s)	Blank(s)	Right - origin of primary	Positive histology	8312/3: Renal cell carcinoma	Distant	Blank(s)	Blank(s)	Blank(s)	Blank(s)	IV	T3a	N1	M1	Blank(s)	Blank(s)	Blank(s)	Blank(s)	Blank(s)	Blank(s)	Blank(s)	Blank(s)	0	None/Unknown	No/Unknown	80	No	No	Yes	Yes	Kidney and Renal Pelvis	Dead (attributable to this cancer dx)	Alive or dead due to cancer	1	Complete dates are available and there are more than 0 days of survival	Kidney and Renal Pelvis	Kidney Parenchyma	Kidney Parenchyma	Dead	One primary only
55-59 years	Male	2010	Kidney and Renal Pelvis	Kidney Parenchyma	Kidney Parenchyma	C64.9-Kidney, NOS	8312	Poorly differentiated; Grade III	Blank(s)	Blank(s)	Blank(s)	Right - origin of primary	Positive histology	8312/3: Renal cell carcinoma	Distant	Blank(s)	Blank(s)	Blank(s)	Blank(s)	IV	T1a	N0	M1	Blank(s)	Blank(s)	Blank(s)	Blank(s)	Blank(s)	Blank(s)	Blank(s)	Blank(s)	0	Beam radiation	No/Unknown	10	No	Yes	Yes	Yes	Kidney and Renal Pelvis	Dead (attributable to this cancer dx)	Alive or dead due to cancer	0	Complete dates are available and there are more than 0 days of survival	Kidney and Renal Pelvis	Kidney Parenchyma	Kidney Parenchyma	Dead	One primary only
55-59 years	Female	2010	Kidney and Renal Pelvis	Kidney Parenchyma	Kidney Parenchyma	C64.9-Kidney, NOS	8312	Unknown	Blank(s)	Blank(s)	Blank(s)	Left - origin of primary	Positive exfoliative cytology, no positive histology	8312/3: Renal cell carcinoma	Distant	Blank(s)	Blank(s)	Blank(s)	Blank(s)	IV	T3a	N0	M1	Blank(s)	Blank(s)	Blank(s)	Blank(s)	Blank(s)	Blank(s)	Blank(s)	Blank(s)	0	None/Unknown	Yes	155	No	No	Yes	Yes	Kidney and Renal Pelvis	Dead (attributable to this cancer dx)	Alive or dead due to cancer	2	Complete dates are available and there are more than 0 days of survival	Kidney and Renal Pelvis	Kidney Parenchyma	Kidney Parenchyma	Dead	One primary only
55-59 years	Male	2010	Kidney and Renal Pelvis	Kidney Parenchyma	Kidney Parenchyma	C64.9-Kidney, NOS	8312	Unknown	Blank(s)	Blank(s)	Blank(s)	Right - origin of primary	Positive histology	8312/3: Renal cell carcinoma	Distant	Blank(s)	Blank(s)	Blank(s)	Blank(s)	IV	T1b	N0	M1	Blank(s)	Blank(s)	Blank(s)	Blank(s)	Blank(s)	Blank(s)	Blank(s)	Blank(s)	0	None/Unknown	No/Unknown	45	Yes	No	Yes	Yes	Kidney and Renal Pelvis	Dead (attributable to this cancer dx)	Alive or dead due to cancer	1	Complete dates are available and there are more than 0 days of survival	Kidney and Renal Pelvis	Kidney Parenchyma	Kidney Parenchyma	Dead	One primary only
75-79 years	Female	2010	Kidney and Renal Pelvis	Kidney Parenchyma	Kidney Parenchyma	C64.9-Kidney, NOS	8312	Poorly differentiated; Grade III	Blank(s)	Blank(s)	Blank(s)	Left - origin of primary	Positive histology	8312/3: Renal cell carcinoma	Distant	Blank(s)	Blank(s)	Blank(s)	Blank(s)	IV	T4	N0	M1	Blank(s)	Blank(s)	Blank(s)	Blank(s)	Blank(s)	Blank(s)	Blank(s)	Blank(s)	0	None/Unknown	No/Unknown	22	No	No	Yes	Yes	Kidney and Renal Pelvis	Dead (attributable to this cancer dx)	Alive or dead due to cancer	0	Complete dates are available and there are more than 0 days of survival	Kidney and Renal Pelvis	Kidney Parenchyma	Kidney Parenchyma	Dead	One primary only
55-59 years	Female	2010	Kidney and Renal Pelvis	Kidney Parenchyma	Kidney Parenchyma	C64.9-Kidney, NOS	8310	Poorly differentiated; Grade III	Blank(s)	Blank(s)	Blank(s)	Left - origin of primary	Positive histology	8310/3: Clear cell adenocarcinoma, NOS	Distant	Blank(s)	Blank(s)	Blank(s)	Blank(s)	IV	T1a	N1	M1	Blank(s)	Blank(s)	Blank(s)	Blank(s)	Blank(s)	Blank(s)	Blank(s)	Blank(s)	0	Beam radiation	Yes	30	No	No	Yes	No	Kidney and Renal Pelvis	Dead (attributable to this cancer dx)	Alive or dead due to cancer	20	Complete dates are available and there are more than 0 days of survival	Kidney and Renal Pelvis	Kidney Parenchyma	Kidney Parenchyma	Dead	One primary only
80-84 years	Male	2010	Kidney and Renal Pelvis	Kidney Parenchyma	Kidney Parenchyma	C64.9-Kidney, NOS	8312	Unknown	Blank(s)	Blank(s)	Blank(s)	Left - origin of primary	Positive histology	8312/3: Renal cell carcinoma	Distant	Blank(s)	Blank(s)	Blank(s)	Blank(s)	IV	T1b	N1	M1	Blank(s)	Blank(s)	Blank(s)	Blank(s)	Blank(s)	Blank(s)	Blank(s)	Blank(s)	0	None/Unknown	No/Unknown	50	Yes	No	Yes	Yes	Lung and Bronchus	Dead (attributable to this cancer dx)	Alive or dead due to cancer	3	Complete dates are available and there are more than 0 days of survival	Lung and Bronchus	Lung And Bronchus	Lung And Bronchus	Dead	One primary only
55-59 years	Male	2010	Kidney and Renal Pelvis	Kidney Parenchyma	Kidney Parenchyma	C64.9-Kidney, NOS	8312	Unknown	Blank(s)	Blank(s)	Blank(s)	Right - origin of primary	Radiography without microscopic confirm	8312/3: Renal cell carcinoma	Distant	Blank(s)	Blank(s)	Blank(s)	Blank(s)	IV	T3a	N0	M1	Blank(s)	Blank(s)	Blank(s)	Blank(s)	Blank(s)	Blank(s)	Blank(s)	Blank(s)	0	None/Unknown	No/Unknown	165	No	No	Yes	Yes	Kidney and Renal Pelvis	Dead (attributable to this cancer dx)	Alive or dead due to cancer	1	Complete dates are available and there are more than 0 days of survival	Kidney and Renal Pelvis	Kidney Parenchyma	Kidney Parenchyma	Dead	One primary only
20-24 years	Male	2010	Kidney and Renal Pelvis	Kidney Parenchyma	Kidney Parenchyma	C64.9-Kidney, NOS	8510	Unknown	Blank(s)	Blank(s)	Blank(s)	Left - origin of primary	Positive histology	8510/3: Medullary carcinoma, NOS	Distant	Blank(s)	Blank(s)	Blank(s)	Blank(s)	IV	T2a	N0	M1	Blank(s)	Blank(s)	Blank(s)	Blank(s)	Blank(s)	Blank(s)	Blank(s)	Blank(s)	0	None/Unknown	No/Unknown	90	No	No	Yes	Yes	Diseases of Heart	Alive or dead of other cause	Dead (attributable to causes other than this cancer dx)	0	Complete dates are available and there are more than 0 days of survival	Diseases of Heart	Other and unspecified disorders of the circulatory system	Other and unspecified disorders of the circulatory system	Dead	One primary only
70-74 years	Male	2010	Kidney and Renal Pelvis	Kidney Parenchyma	Kidney Parenchyma	C64.9-Kidney, NOS	8260	Unknown	Blank(s)	Blank(s)	Blank(s)	Left - origin of primary	Positive exfoliative cytology, no positive histology	8260/3: Papillary adenocarcinoma, NOS	Distant	Blank(s)	Blank(s)	Blank(s)	Blank(s)	IV	T3NOS	N1	M1	Blank(s)	Blank(s)	Blank(s)	Blank(s)	Blank(s)	Blank(s)	Blank(s)	Blank(s)	0	None/Unknown	No/Unknown	100	No	No	Yes	No	Kidney and Renal Pelvis	Dead (attributable to this cancer dx)	Alive or dead due to cancer	3	Complete dates are available and there are more than 0 days of survival	Kidney and Renal Pelvis	Kidney Parenchyma	Kidney Parenchyma	Dead	One primary only
70-74 years	Male	2010	Kidney and Renal Pelvis	Kidney Parenchyma	Kidney Parenchyma	C64.9-Kidney, NOS	8310	Poorly differentiated; Grade III	Blank(s)	Blank(s)	Blank(s)	Right - origin of primary	Positive histology	8310/3: Clear cell adenocarcinoma, NOS	Distant	Blank(s)	Blank(s)	Blank(s)	Blank(s)	IV	T2a	N1	M1	Blank(s)	Blank(s)	Blank(s)	Blank(s)	Blank(s)	Blank(s)	Blank(s)	Blank(s)	0	None/Unknown	Yes	100	No	No	Yes	Yes	Diseases of Heart	Alive or dead of other cause	Dead (attributable to causes other than this cancer dx)	6	Complete dates are available and there are more than 0 days of survival	Diseases of Heart	Other and unspecified disorders of the circulatory system	Other and unspecified disorders of the circulatory system	Dead	One primary only
55-59 years	Male	2011	Kidney and Renal Pelvis	Kidney Parenchyma	Kidney Parenchyma	C64.9-Kidney, NOS	8318	Poorly differentiated; Grade III	Blank(s)	Blank(s)	Blank(s)	Left - origin of primary	Positive histology	8318/3: Renal cell carcinoma, sarcomatoid	Distant	Blank(s)	Blank(s)	Blank(s)	Blank(s)	IV	T3b	N1	M1	Blank(s)	Blank(s)	Blank(s)	Blank(s)	Blank(s)	Blank(s)	Blank(s)	Blank(s)	50	None/Unknown	Yes	124	No	No	Yes	Yes	Kidney and Renal Pelvis	Dead (attributable to this cancer dx)	Alive or dead due to cancer	3	Complete dates are available and there are more than 0 days of survival	Kidney and Renal Pelvis	Kidney Parenchyma	Kidney Parenchyma	Dead	One primary only
80-84 years	Male	2011	Kidney and Renal Pelvis	Kidney Parenchyma	Kidney Parenchyma	C64.9-Kidney, NOS	8000	Unknown	Blank(s)	Blank(s)	Blank(s)	Right - origin of primary	Radiography without microscopic confirm	8000/3: Neoplasm, malignant	Distant	Blank(s)	Blank(s)	Blank(s)	Blank(s)	IV	T1b	N0	M1	Blank(s)	Blank(s)	Blank(s)	Blank(s)	Blank(s)	Blank(s)	Blank(s)	Blank(s)	0	None/Unknown	No/Unknown	49	Yes	No	Yes	No	Miscellaneous Malignant Cancer	Dead (attributable to this cancer dx)	Alive or dead due to cancer	0	Complete dates are available and there are more than 0 days of survival	Miscellaneous Malignant Cancer	Miscellaneous Neoplasms	Miscellaneous Neoplasms	Dead	One primary only
70-74 years	Male	2011	Kidney and Renal Pelvis	Kidney Parenchyma	Kidney Parenchyma	C64.9-Kidney, NOS	8318	Poorly differentiated; Grade III	Blank(s)	Blank(s)	Blank(s)	Right - origin of primary	Positive histology	8318/3: Renal cell carcinoma, sarcomatoid	Distant	Blank(s)	Blank(s)	Blank(s)	Blank(s)	IV	T4	N1	M1	Blank(s)	Blank(s)	Blank(s)	Blank(s)	Blank(s)	Blank(s)	Blank(s)	Blank(s)	0	None/Unknown	Yes	140	No	No	Yes	Yes	Kidney and Renal Pelvis	Dead (attributable to this cancer dx)	Alive or dead due to cancer	1	Complete dates are available and there are more than 0 days of survival	Kidney and Renal Pelvis	Kidney Parenchyma	Kidney Parenchyma	Dead	One primary only
65-69 years	Male	2011	Kidney and Renal Pelvis	Kidney Parenchyma	Kidney Parenchyma	C64.9-Kidney, NOS	8318	Undifferentiated; anaplastic; Grade IV	Blank(s)	Blank(s)	Blank(s)	Left - origin of primary	Positive histology	8318/3: Renal cell carcinoma, sarcomatoid	Distant	Blank(s)	Blank(s)	Blank(s)	Blank(s)	IV	T3a	N0	M1	Blank(s)	Blank(s)	Blank(s)	Blank(s)	Blank(s)	Blank(s)	Blank(s)	Blank(s)	50	None/Unknown	Yes	55	Yes	No	Yes	Yes	Kidney and Renal Pelvis	Dead (attributable to this cancer dx)	Alive or dead due to cancer	6	Complete dates are available and there are more than 0 days of survival	Kidney and Renal Pelvis	Kidney Parenchyma	Kidney Parenchyma	Dead	One primary only
75-79 years	Female	2011	Kidney and Renal Pelvis	Kidney Parenchyma	Kidney Parenchyma	C64.9-Kidney, NOS	8120	Unknown	Blank(s)	Blank(s)	Blank(s)	Left - origin of primary	Radiography without microscopic confirm	8120/3: Transitional cell carcinoma, NOS	Distant	Blank(s)	Blank(s)	Blank(s)	Blank(s)	IV	T2a	N0	M1	Blank(s)	Blank(s)	Blank(s)	Blank(s)	Blank(s)	Blank(s)	Blank(s)	Blank(s)	0	None/Unknown	No/Unknown	77	No	No	Yes	No	Miscellaneous Malignant Cancer	Dead (attributable to this cancer dx)	Alive or dead due to cancer	1	Complete dates are available and there are more than 0 days of survival	Miscellaneous Malignant Cancer	Miscellaneous Neoplasms	Miscellaneous Neoplasms	Dead	One primary only
85+ years	Female	2011	Kidney and Renal Pelvis	Kidney Parenchyma	Kidney Parenchyma	C64.9-Kidney, NOS	8312	Unknown	Blank(s)	Blank(s)	Blank(s)	Left - origin of primary	Radiography without microscopic confirm	8312/3: Renal cell carcinoma	Distant	Blank(s)	Blank(s)	Blank(s)	Blank(s)	IV	T1b	N0	M1	Blank(s)	Blank(s)	Blank(s)	Blank(s)	Blank(s)	Blank(s)	Blank(s)	Blank(s)	0	None/Unknown	No/Unknown	65	No	No	Yes	No	Other Cause of Death	Dead (attributable to this cancer dx)	Alive or dead due to cancer	8	Complete dates are available and there are more than 0 days of survival	Other Cause of Death	Other COD	Other COD	Dead	One primary only
70-74 years	Male	2011	Kidney and Renal Pelvis	Kidney Parenchyma	Kidney Parenchyma	C64.9-Kidney, NOS	8312	Unknown	Blank(s)	Blank(s)	Blank(s)	Right - origin of primary	Positive exfoliative cytology, no positive histology	8312/3: Renal cell carcinoma	Distant	Blank(s)	Blank(s)	Blank(s)	Blank(s)	IV	T2a	N0	M1	Blank(s)	Blank(s)	Blank(s)	Blank(s)	Blank(s)	Blank(s)	Blank(s)	Blank(s)	0	None/Unknown	No/Unknown	81	No	No	Yes	Yes	Kidney and Renal Pelvis	Dead (attributable to this cancer dx)	Alive or dead due to cancer	0	Complete dates are available and there are more than 0 days of survival	Kidney and Renal Pelvis	Kidney Parenchyma	Kidney Parenchyma	Dead	One primary only
55-59 years	Male	2011	Kidney and Renal Pelvis	Kidney Parenchyma	Kidney Parenchyma	C64.9-Kidney, NOS	8312	Unknown	Blank(s)	Blank(s)	Blank(s)	Right - origin of primary	Positive histology	8312/3: Renal cell carcinoma	Distant	Blank(s)	Blank(s)	Blank(s)	Blank(s)	IV	T1b	N0	M1	Blank(s)	Blank(s)	Blank(s)	Blank(s)	Blank(s)	Blank(s)	Blank(s)	Blank(s)	0	None/Unknown	Yes	70	No	No	Yes	Yes	Kidney and Renal Pelvis	Dead (attributable to this cancer dx)	Alive or dead due to cancer	1	Complete dates are available and there are more than 0 days of survival	Kidney and Renal Pelvis	Kidney Parenchyma	Kidney Parenchyma	Dead	One primary only
65-69 years	Female	2011	Kidney and Renal Pelvis	Kidney Parenchyma	Kidney Parenchyma	C64.9-Kidney, NOS	8312	Unknown	Blank(s)	Blank(s)	Blank(s)	Left - origin of primary	Positive histology	8312/3: Renal cell carcinoma	Distant	Blank(s)	Blank(s)	Blank(s)	Blank(s)	IV	T1b	N1	M1	Blank(s)	Blank(s)	Blank(s)	Blank(s)	Blank(s)	Blank(s)	Blank(s)	Blank(s)	0	None/Unknown	No/Unknown	65	Yes	No	Yes	Yes	Kidney and Renal Pelvis	Dead (attributable to this cancer dx)	Alive or dead due to cancer	2	Complete dates are available and there are more than 0 days of survival	Kidney and Renal Pelvis	Kidney Parenchyma	Kidney Parenchyma	Dead	One primary only
55-59 years	Male	2011	Kidney and Renal Pelvis	Kidney Parenchyma	Kidney Parenchyma	C64.9-Kidney, NOS	8317	Undifferentiated; anaplastic; Grade IV	Blank(s)	Blank(s)	Blank(s)	Left - origin of primary	Positive histology	8317/3: Renal cell carcinoma, chromophobe type	Distant	Blank(s)	Blank(s)	Blank(s)	Blank(s)	IV	T3a	N1	M1	Blank(s)	Blank(s)	Blank(s)	Blank(s)	Blank(s)	Blank(s)	Blank(s)	Blank(s)	50	Beam radiation	Yes	80	Yes	No	Yes	No	Kidney and Renal Pelvis	Dead (attributable to this cancer dx)	Alive or dead due to cancer	36	Complete dates are available and there are more than 0 days of survival	Kidney and Renal Pelvis	Kidney Parenchyma	Kidney Parenchyma	Dead	One primary only
70-74 years	Female	2011	Kidney and Renal Pelvis	Kidney Parenchyma	Kidney Parenchyma	C64.9-Kidney, NOS	8312	Poorly differentiated; Grade III	Blank(s)	Blank(s)	Blank(s)	Left - origin of primary	Positive histology	8312/3: Renal cell carcinoma	Distant	Blank(s)	Blank(s)	Blank(s)	Blank(s)	IV	T2b	N1	M1	Blank(s)	Blank(s)	Blank(s)	Blank(s)	Blank(s)	Blank(s)	Blank(s)	Blank(s)	0	None/Unknown	Yes	105	Yes	No	Yes	Yes	Other Cause of Death	Alive or dead of other cause	Dead (attributable to causes other than this cancer dx)	8	Complete dates are available and there are more than 0 days of survival	Other Cause of Death	Other COD	Other COD	Dead	One primary only
85+ years	Male	2011	Kidney and Renal Pelvis	Kidney Parenchyma	Kidney Parenchyma	C64.9-Kidney, NOS	8312	Unknown	Blank(s)	Blank(s)	Blank(s)	Right - origin of primary	Radiography without microscopic confirm	8312/3: Renal cell carcinoma	Distant	Blank(s)	Blank(s)	Blank(s)	Blank(s)	IV	T3b	N0	M1	Blank(s)	Blank(s)	Blank(s)	Blank(s)	Blank(s)	Blank(s)	Blank(s)	Blank(s)	0	None/Unknown	No/Unknown	58	Yes	No	Yes	Yes	Kidney and Renal Pelvis	Dead (attributable to this cancer dx)	Alive or dead due to cancer	1	Complete dates are available and there are more than 0 days of survival	Kidney and Renal Pelvis	Kidney Parenchyma	Kidney Parenchyma	Dead	One primary only
75-79 years	Male	2011	Kidney and Renal Pelvis	Kidney Parenchyma	Kidney Parenchyma	C64.9-Kidney, NOS	8318	Unknown	Blank(s)	Blank(s)	Blank(s)	Right - origin of primary	Positive histology	8318/3: Renal cell carcinoma, sarcomatoid	Distant	Blank(s)	Blank(s)	Blank(s)	Blank(s)	IV	T3a	N1	M1	Blank(s)	Blank(s)	Blank(s)	Blank(s)	Blank(s)	Blank(s)	Blank(s)	Blank(s)	50	Beam radiation	Yes	62	Yes	No	Yes	Yes	Kidney and Renal Pelvis	Dead (attributable to this cancer dx)	Alive or dead due to cancer	6	Complete dates are available and there are more than 0 days of survival	Kidney and Renal Pelvis	Kidney Parenchyma	Kidney Parenchyma	Dead	One primary only
65-69 years	Male	2011	Kidney and Renal Pelvis	Kidney Parenchyma	Kidney Parenchyma	C64.9-Kidney, NOS	8312	Unknown	Blank(s)	Blank(s)	Blank(s)	Right - origin of primary	Positive histology	8312/3: Renal cell carcinoma	Distant	Blank(s)	Blank(s)	Blank(s)	Blank(s)	IV	T1b	N0	M1	Blank(s)	Blank(s)	Blank(s)	Blank(s)	Blank(s)	Blank(s)	Blank(s)	Blank(s)	0	None/Unknown	No/Unknown	63	Yes	No	Yes	Yes	Kidney and Renal Pelvis	Dead (attributable to this cancer dx)	Alive or dead due to cancer	0	Complete dates are available and there are more than 0 days of survival	Kidney and Renal Pelvis	Kidney Parenchyma	Kidney Parenchyma	Dead	One primary only
65-69 years	Male	2011	Kidney and Renal Pelvis	Kidney Parenchyma	Kidney Parenchyma	C64.9-Kidney, NOS	8310	Undifferentiated; anaplastic; Grade IV	Blank(s)	Blank(s)	Blank(s)	Left - origin of primary	Positive histology	8310/3: Clear cell adenocarcinoma, NOS	Distant	Blank(s)	Blank(s)	Blank(s)	Blank(s)	IV	T3NOS	N0	M1	Blank(s)	Blank(s)	Blank(s)	Blank(s)	Blank(s)	Blank(s)	Blank(s)	Blank(s)	50	Beam radiation	Yes	130	No	Yes	Yes	Yes	Kidney and Renal Pelvis	Dead (attributable to this cancer dx)	Alive or dead due to cancer	23	Complete dates are available and there are more than 0 days of survival	Kidney and Renal Pelvis	Kidney Parenchyma	Kidney Parenchyma	Dead	One primary only
55-59 years	Male	2011	Kidney and Renal Pelvis	Kidney Parenchyma	Kidney Parenchyma	C64.9-Kidney, NOS	8310	Poorly differentiated; Grade III	Blank(s)	Blank(s)	Blank(s)	Right - origin of primary	Positive histology	8310/3: Clear cell adenocarcinoma, NOS	Distant	Blank(s)	Blank(s)	Blank(s)	Blank(s)	IV	T4	N0	M1	Blank(s)	Blank(s)	Blank(s)	Blank(s)	Blank(s)	Blank(s)	Blank(s)	Blank(s)	0	None/Unknown	Yes	160	No	No	Yes	Yes	Kidney and Renal Pelvis	Dead (attributable to this cancer dx)	Alive or dead due to cancer	4	Complete dates are available and there are more than 0 days of survival	Kidney and Renal Pelvis	Kidney Parenchyma	Kidney Parenchyma	Dead	One primary only
75-79 years	Male	2011	Kidney and Renal Pelvis	Kidney Parenchyma	Kidney Parenchyma	C64.9-Kidney, NOS	8312	Unknown	Blank(s)	Blank(s)	Blank(s)	Right - origin of primary	Positive histology	8312/3: Renal cell carcinoma	Distant	Blank(s)	Blank(s)	Blank(s)	Blank(s)	IV	T1a	N0	M1	Blank(s)	Blank(s)	Blank(s)	Blank(s)	Blank(s)	Blank(s)	Blank(s)	Blank(s)	0	None/Unknown	No/Unknown	35	Yes	No	Yes	No	Kidney and Renal Pelvis	Dead (attributable to this cancer dx)	Alive or dead due to cancer	0	Complete dates are available and there are more than 0 days of survival	Kidney and Renal Pelvis	Kidney Parenchyma	Kidney Parenchyma	Dead	One primary only
65-69 years	Male	2011	Kidney and Renal Pelvis	Kidney Parenchyma	Kidney Parenchyma	C64.9-Kidney, NOS	8312	Unknown	Blank(s)	Blank(s)	Blank(s)	Left - origin of primary	Positive histology	8312/3: Renal cell carcinoma	Distant	Blank(s)	Blank(s)	Blank(s)	Blank(s)	IV	T2b	N0	M1	Blank(s)	Blank(s)	Blank(s)	Blank(s)	Blank(s)	Blank(s)	Blank(s)	Blank(s)	0	None/Unknown	No/Unknown	115	Yes	No	Yes	Yes	Miscellaneous Malignant Cancer	Dead (attributable to this cancer dx)	Alive or dead due to cancer	0	Complete dates are available and there are more than 0 days of survival	Miscellaneous Malignant Cancer	Miscellaneous Neoplasms	Miscellaneous Neoplasms	Dead	One primary only
65-69 years	Female	2011	Kidney and Renal Pelvis	Kidney Parenchyma	Kidney Parenchyma	C64.9-Kidney, NOS	8310	Poorly differentiated; Grade III	Blank(s)	Blank(s)	Blank(s)	Left - origin of primary	Positive histology	8310/3: Clear cell adenocarcinoma, NOS	Distant	Blank(s)	Blank(s)	Blank(s)	Blank(s)	IV	T3a	N0	M1	Blank(s)	Blank(s)	Blank(s)	Blank(s)	Blank(s)	Blank(s)	Blank(s)	Blank(s)	50	None/Unknown	No/Unknown	105	No	No	Yes	No	Diseases of Heart	Alive or dead of other cause	Dead (attributable to causes other than this cancer dx)	52	Complete dates are available and there are more than 0 days of survival	Diseases of Heart	Ischemic heart disease	Ischemic heart disease	Dead	One primary only
80-84 years	Male	2011	Kidney and Renal Pelvis	Kidney Parenchyma	Kidney Parenchyma	C64.9-Kidney, NOS	8312	Unknown	Blank(s)	Blank(s)	Blank(s)	Right - origin of primary	Radiography without microscopic confirm	8312/3: Renal cell carcinoma	Distant	Blank(s)	Blank(s)	Blank(s)	Blank(s)	IV	T1b	N0	M1	Blank(s)	Blank(s)	Blank(s)	Blank(s)	Blank(s)	Blank(s)	Blank(s)	Blank(s)	0	None/Unknown	No/Unknown	59	No	No	Yes	Yes	Kidney and Renal Pelvis	Dead (attributable to this cancer dx)	Alive or dead due to cancer	1	Complete dates are available and there are more than 0 days of survival	Kidney and Renal Pelvis	Kidney Parenchyma	Kidney Parenchyma	Dead	One primary only
65-69 years	Male	2011	Kidney and Renal Pelvis	Kidney Parenchyma	Kidney Parenchyma	C64.9-Kidney, NOS	8318	Unknown	Blank(s)	Blank(s)	Blank(s)	Left - origin of primary	Positive histology	8318/3: Renal cell carcinoma, sarcomatoid	Distant	Blank(s)	Blank(s)	Blank(s)	Blank(s)	IV	T3a	N1	M1	Blank(s)	Blank(s)	Blank(s)	Blank(s)	Blank(s)	Blank(s)	Blank(s)	Blank(s)	0	Beam radiation	Yes	72	Yes	No	Yes	Yes	Kidney and Renal Pelvis	Dead (attributable to this cancer dx)	Alive or dead due to cancer	10	Complete dates are available and there are more than 0 days of survival	Kidney and Renal Pelvis	Kidney Parenchyma	Kidney Parenchyma	Dead	One primary only
60-64 years	Male	2011	Kidney and Renal Pelvis	Kidney Parenchyma	Kidney Parenchyma	C64.9-Kidney, NOS	8310	Unknown	Blank(s)	Blank(s)	Blank(s)	Right - origin of primary	Positive histology	8310/3: Clear cell adenocarcinoma, NOS	Distant	Blank(s)	Blank(s)	Blank(s)	Blank(s)	IV	T4	N1	M1	Blank(s)	Blank(s)	Blank(s)	Blank(s)	Blank(s)	Blank(s)	Blank(s)	Blank(s)	0	Beam radiation	No/Unknown	86	No	Yes	Yes	Yes	Kidney and Renal Pelvis	Dead (attributable to this cancer dx)	Alive or dead due to cancer	5	Complete dates are available and there are more than 0 days of survival	Kidney and Renal Pelvis	Kidney Parenchyma	Kidney Parenchyma	Dead	One primary only
80-84 years	Male	2011	Kidney and Renal Pelvis	Kidney Parenchyma	Kidney Parenchyma	C64.9-Kidney, NOS	8290	Undifferentiated; anaplastic; Grade IV	Blank(s)	Blank(s)	Blank(s)	Left - origin of primary	Positive histology	8290/3: Oxyphilic adenocarcinoma	Distant	Blank(s)	Blank(s)	Blank(s)	Blank(s)	IV	T4	N0	M1	Blank(s)	Blank(s)	Blank(s)	Blank(s)	Blank(s)	Blank(s)	Blank(s)	Blank(s)	50	None/Unknown	No/Unknown	134	No	No	Yes	No	Liver	Dead (attributable to this cancer dx)	Alive or dead due to cancer	23	Complete dates are available and there are more than 0 days of survival	Liver	Liver	Liver	Dead	One primary only
70-74 years	Female	2011	Kidney and Renal Pelvis	Kidney Parenchyma	Kidney Parenchyma	C64.9-Kidney, NOS	8140	Unknown	Blank(s)	Blank(s)	Blank(s)	Left - origin of primary	Positive histology	8140/3: Adenocarcinoma, NOS	Distant	Blank(s)	Blank(s)	Blank(s)	Blank(s)	IV	T2b	N1	M1	Blank(s)	Blank(s)	Blank(s)	Blank(s)	Blank(s)	Blank(s)	Blank(s)	Blank(s)	0	None/Unknown	No/Unknown	199	Yes	No	Yes	Yes	Miscellaneous Malignant Cancer	Dead (attributable to this cancer dx)	Alive or dead due to cancer	1	Complete dates are available and there are more than 0 days of survival	Miscellaneous Malignant Cancer	Miscellaneous Neoplasms	Miscellaneous Neoplasms	Dead	One primary only
60-64 years	Male	2011	Kidney and Renal Pelvis	Kidney Parenchyma	Kidney Parenchyma	C64.9-Kidney, NOS	8310	Poorly differentiated; Grade III	Blank(s)	Blank(s)	Blank(s)	Right - origin of primary	Positive histology	8310/3: Clear cell adenocarcinoma, NOS	Distant	Blank(s)	Blank(s)	Blank(s)	Blank(s)	IV	T4	N1	M1	Blank(s)	Blank(s)	Blank(s)	Blank(s)	Blank(s)	Blank(s)	Blank(s)	Blank(s)	70	None/Unknown	Yes	98	No	No	Yes	No	Kidney and Renal Pelvis	Dead (attributable to this cancer dx)	Alive or dead due to cancer	35	Complete dates are available and there are more than 0 days of survival	Kidney and Renal Pelvis	Kidney Parenchyma	Kidney Parenchyma	Dead	One primary only
65-69 years	Male	2011	Kidney and Renal Pelvis	Kidney Parenchyma	Kidney Parenchyma	C64.9-Kidney, NOS	8310	Unknown	Blank(s)	Blank(s)	Blank(s)	Right - origin of primary	Positive histology	8310/3: Clear cell adenocarcinoma, NOS	Distant	Blank(s)	Blank(s)	Blank(s)	Blank(s)	IV	T4	N0	M1	Blank(s)	Blank(s)	Blank(s)	Blank(s)	Blank(s)	Blank(s)	Blank(s)	Blank(s)	0	Beam radiation	No/Unknown	63	Yes	Yes	Yes	Yes	Kidney and Renal Pelvis	Dead (attributable to this cancer dx)	Alive or dead due to cancer	4	Complete dates are available and there are more than 0 days of survival	Kidney and Renal Pelvis	Kidney Parenchyma	Kidney Parenchyma	Dead	One primary only
45-49 years	Male	2011	Kidney and Renal Pelvis	Kidney Parenchyma	Kidney Parenchyma	C64.9-Kidney, NOS	8312	Unknown	Blank(s)	Blank(s)	Blank(s)	Left - origin of primary	Positive histology	8312/3: Renal cell carcinoma	Distant	Blank(s)	Blank(s)	Blank(s)	Blank(s)	IV	T4	N1	M1	Blank(s)	Blank(s)	Blank(s)	Blank(s)	Blank(s)	Blank(s)	Blank(s)	Blank(s)	0	Beam radiation	Yes	100	Yes	No	Yes	No	Kidney and Renal Pelvis	Dead (attributable to this cancer dx)	Alive or dead due to cancer	3	Complete dates are available and there are more than 0 days of survival	Kidney and Renal Pelvis	Kidney Parenchyma	Kidney Parenchyma	Dead	One primary only
60-64 years	Male	2011	Kidney and Renal Pelvis	Kidney Parenchyma	Kidney Parenchyma	C64.9-Kidney, NOS	8312	Unknown	Blank(s)	Blank(s)	Blank(s)	Left - origin of primary	Positive histology	8312/3: Renal cell carcinoma	Distant	Blank(s)	Blank(s)	Blank(s)	Blank(s)	IV	T4	N0	M1	Blank(s)	Blank(s)	Blank(s)	Blank(s)	Blank(s)	Blank(s)	Blank(s)	Blank(s)	0	None/Unknown	Yes	92	No	No	Yes	No	Kidney and Renal Pelvis	Dead (attributable to this cancer dx)	Alive or dead due to cancer	5	Complete dates are available and there are more than 0 days of survival	Kidney and Renal Pelvis	Kidney Parenchyma	Kidney Parenchyma	Dead	One primary only
80-84 years	Male	2011	Kidney and Renal Pelvis	Kidney Parenchyma	Kidney Parenchyma	C64.9-Kidney, NOS	8312	Poorly differentiated; Grade III	Blank(s)	Blank(s)	Blank(s)	Left - origin of primary	Positive histology	8312/3: Renal cell carcinoma	Distant	Blank(s)	Blank(s)	Blank(s)	Blank(s)	IV	T1b	N0	M1	Blank(s)	Blank(s)	Blank(s)	Blank(s)	Blank(s)	Blank(s)	Blank(s)	Blank(s)	0	None/Unknown	No/Unknown	60	Yes	No	Yes	No	Kidney and Renal Pelvis	Dead (attributable to this cancer dx)	Alive or dead due to cancer	0	Complete dates are available and there are more than 0 days of survival	Kidney and Renal Pelvis	Kidney Parenchyma	Kidney Parenchyma	Dead	One primary only
80-84 years	Female	2011	Kidney and Renal Pelvis	Kidney Parenchyma	Kidney Parenchyma	C64.9-Kidney, NOS	8041	Unknown	Blank(s)	Blank(s)	Blank(s)	Right - origin of primary	Positive histology	8041/3: Small cell carcinoma, NOS	Distant	Blank(s)	Blank(s)	Blank(s)	Blank(s)	IV	T1b	N1	M1	Blank(s)	Blank(s)	Blank(s)	Blank(s)	Blank(s)	Blank(s)	Blank(s)	Blank(s)	0	None/Unknown	Yes	62	No	No	Yes	No	Miscellaneous Malignant Cancer	Dead (attributable to this cancer dx)	Alive or dead due to cancer	2	Complete dates are available and there are more than 0 days of survival	Miscellaneous Malignant Cancer	Miscellaneous Neoplasms	Miscellaneous Neoplasms	Dead	One primary only
85+ years	Male	2011	Kidney and Renal Pelvis	Kidney Parenchyma	Kidney Parenchyma	C64.9-Kidney, NOS	8312	Unknown	Blank(s)	Blank(s)	Blank(s)	Right - origin of primary	Radiography without microscopic confirm	8312/3: Renal cell carcinoma	Distant	Blank(s)	Blank(s)	Blank(s)	Blank(s)	IV	T2a	N0	M1	Blank(s)	Blank(s)	Blank(s)	Blank(s)	Blank(s)	Blank(s)	Blank(s)	Blank(s)	0	None/Unknown	No/Unknown	76	No	No	Yes	No	Kidney and Renal Pelvis	Dead (attributable to this cancer dx)	Alive or dead due to cancer	38	Complete dates are available and there are more than 0 days of survival	Kidney and Renal Pelvis	Kidney Parenchyma	Kidney Parenchyma	Dead	One primary only
40-44 years	Male	2011	Kidney and Renal Pelvis	Kidney Parenchyma	Kidney Parenchyma	C64.9-Kidney, NOS	8310	Poorly differentiated; Grade III	Blank(s)	Blank(s)	Blank(s)	Left - origin of primary	Positive histology	8310/3: Clear cell adenocarcinoma, NOS	Distant	Blank(s)	Blank(s)	Blank(s)	Blank(s)	IV	T3a	N0	M1	Blank(s)	Blank(s)	Blank(s)	Blank(s)	Blank(s)	Blank(s)	Blank(s)	Blank(s)	40	None/Unknown	Yes	140	No	No	Yes	Yes	Kidney and Renal Pelvis	Dead (attributable to this cancer dx)	Alive or dead due to cancer	27	Complete dates are available and there are more than 0 days of survival	Kidney and Renal Pelvis	Kidney Parenchyma	Kidney Parenchyma	Dead	One primary only
50-54 years	Male	2011	Kidney and Renal Pelvis	Kidney Parenchyma	Kidney Parenchyma	C64.9-Kidney, NOS	8310	Poorly differentiated; Grade III	Blank(s)	Blank(s)	Blank(s)	Left - origin of primary	Positive histology	8310/3: Clear cell adenocarcinoma, NOS	Distant	Blank(s)	Blank(s)	Blank(s)	Blank(s)	IV	T3a	N0	M1	Blank(s)	Blank(s)	Blank(s)	Blank(s)	Blank(s)	Blank(s)	Blank(s)	Blank(s)	50	None/Unknown	Yes	110	No	No	Yes	Yes	Kidney and Renal Pelvis	Dead (attributable to this cancer dx)	Alive or dead due to cancer	34	Complete dates are available and there are more than 0 days of survival	Kidney and Renal Pelvis	Kidney Parenchyma	Kidney Parenchyma	Dead	One primary only
75-79 years	Male	2011	Kidney and Renal Pelvis	Kidney Parenchyma	Kidney Parenchyma	C64.9-Kidney, NOS	8010	Unknown	Blank(s)	Blank(s)	Blank(s)	Right - origin of primary	Positive histology	8010/3: Carcinoma, NOS	Distant	Blank(s)	Blank(s)	Blank(s)	Blank(s)	IV	T3NOS	N0	M1	Blank(s)	Blank(s)	Blank(s)	Blank(s)	Blank(s)	Blank(s)	Blank(s)	Blank(s)	0	None/Unknown	No/Unknown	156	No	No	Yes	Yes	Kidney and Renal Pelvis	Dead (attributable to this cancer dx)	Alive or dead due to cancer	0	Complete dates are available and there are more than 0 days of survival	Kidney and Renal Pelvis	Kidney Parenchyma	Kidney Parenchyma	Dead	One primary only
60-64 years	Male	2011	Kidney and Renal Pelvis	Kidney Parenchyma	Kidney Parenchyma	C64.9-Kidney, NOS	8310	Moderately differentiated; Grade II	Blank(s)	Blank(s)	Blank(s)	Right - origin of primary	Positive histology	8310/3: Clear cell adenocarcinoma, NOS	Distant	Blank(s)	Blank(s)	Blank(s)	Blank(s)	IV	T2a	N0	M1	Blank(s)	Blank(s)	Blank(s)	Blank(s)	Blank(s)	Blank(s)	Blank(s)	Blank(s)	0	Beam radiation	Yes	76	No	Yes	Yes	Yes	Kidney and Renal Pelvis	Dead (attributable to this cancer dx)	Alive or dead due to cancer	2	Complete dates are available and there are more than 0 days of survival	Kidney and Renal Pelvis	Kidney Parenchyma	Kidney Parenchyma	Dead	One primary only
65-69 years	Male	2011	Kidney and Renal Pelvis	Kidney Parenchyma	Kidney Parenchyma	C64.9-Kidney, NOS	8255	Poorly differentiated; Grade III	Blank(s)	Blank(s)	Blank(s)	Left - origin of primary	Positive histology	8255/3: Adenocarcinoma with mixed subtypes	Distant	Blank(s)	Blank(s)	Blank(s)	Blank(s)	IV	T4	N0	M1	Blank(s)	Blank(s)	Blank(s)	Blank(s)	Blank(s)	Blank(s)	Blank(s)	Blank(s)	50	None/Unknown	No/Unknown	99	Yes	No	Yes	Yes	Kidney and Renal Pelvis	Dead (attributable to this cancer dx)	Alive or dead due to cancer	3	Complete dates are available and there are more than 0 days of survival	Kidney and Renal Pelvis	Kidney Parenchyma	Kidney Parenchyma	Dead	One primary only
45-49 years	Male	2011	Kidney and Renal Pelvis	Kidney Parenchyma	Kidney Parenchyma	C64.9-Kidney, NOS	8310	Poorly differentiated; Grade III	Blank(s)	Blank(s)	Blank(s)	Right - origin of primary	Positive histology	8310/3: Clear cell adenocarcinoma, NOS	Distant	Blank(s)	Blank(s)	Blank(s)	Blank(s)	IV	T4	N0	M1	Blank(s)	Blank(s)	Blank(s)	Blank(s)	Blank(s)	Blank(s)	Blank(s)	Blank(s)	70	None/Unknown	No/Unknown	87	No	No	Yes	Yes	Kidney and Renal Pelvis	Dead (attributable to this cancer dx)	Alive or dead due to cancer	10	Complete dates are available and there are more than 0 days of survival	Kidney and Renal Pelvis	Kidney Parenchyma	Kidney Parenchyma	Dead	One primary only
55-59 years	Male	2011	Kidney and Renal Pelvis	Kidney Parenchyma	Kidney Parenchyma	C64.9-Kidney, NOS	8310	Poorly differentiated; Grade III	Blank(s)	Blank(s)	Blank(s)	Right - origin of primary	Positive histology	8310/3: Clear cell adenocarcinoma, NOS	Distant	Blank(s)	Blank(s)	Blank(s)	Blank(s)	IV	T3a	N0	M1	Blank(s)	Blank(s)	Blank(s)	Blank(s)	Blank(s)	Blank(s)	Blank(s)	Blank(s)	50	None/Unknown	Yes	117	Yes	No	Yes	Yes	Kidney and Renal Pelvis	Dead (attributable to this cancer dx)	Alive or dead due to cancer	22	Complete dates are available and there are more than 0 days of survival	Kidney and Renal Pelvis	Kidney Parenchyma	Kidney Parenchyma	Dead	One primary only
65-69 years	Male	2011	Kidney and Renal Pelvis	Kidney Parenchyma	Kidney Parenchyma	C64.9-Kidney, NOS	8312	Unknown	Blank(s)	Blank(s)	Blank(s)	Right - origin of primary	Positive histology	8312/3: Renal cell carcinoma	Distant	Blank(s)	Blank(s)	Blank(s)	Blank(s)	IV	T2a	N1	M1	Blank(s)	Blank(s)	Blank(s)	Blank(s)	Blank(s)	Blank(s)	Blank(s)	Blank(s)	0	None/Unknown	Yes	100	No	No	Yes	Yes	Kidney and Renal Pelvis	Dead (attributable to this cancer dx)	Alive or dead due to cancer	3	Complete dates are available and there are more than 0 days of survival	Kidney and Renal Pelvis	Kidney Parenchyma	Kidney Parenchyma	Dead	One primary only
65-69 years	Female	2011	Kidney and Renal Pelvis	Kidney Parenchyma	Kidney Parenchyma	C64.9-Kidney, NOS	8312	Unknown	Blank(s)	Blank(s)	Blank(s)	Left - origin of primary	Positive histology	8312/3: Renal cell carcinoma	Distant	Blank(s)	Blank(s)	Blank(s)	Blank(s)	IV	T2a	N0	M1	Blank(s)	Blank(s)	Blank(s)	Blank(s)	Blank(s)	Blank(s)	Blank(s)	Blank(s)	0	Beam radiation	No/Unknown	77	Yes	No	Yes	No	Kidney and Renal Pelvis	Dead (attributable to this cancer dx)	Alive or dead due to cancer	0	Complete dates are available and there are more than 0 days of survival	Kidney and Renal Pelvis	Kidney Parenchyma	Kidney Parenchyma	Dead	One primary only
55-59 years	Female	2011	Kidney and Renal Pelvis	Kidney Parenchyma	Kidney Parenchyma	C64.9-Kidney, NOS	8312	Unknown	Blank(s)	Blank(s)	Blank(s)	Right - origin of primary	Positive histology	8312/3: Renal cell carcinoma	Distant	Blank(s)	Blank(s)	Blank(s)	Blank(s)	IV	T4	N0	M1	Blank(s)	Blank(s)	Blank(s)	Blank(s)	Blank(s)	Blank(s)	Blank(s)	Blank(s)	0	None/Unknown	No/Unknown	150	No	No	Yes	No	Kidney and Renal Pelvis	Dead (attributable to this cancer dx)	Alive or dead due to cancer	0	Complete dates are available and there are more than 0 days of survival	Kidney and Renal Pelvis	Kidney Parenchyma	Kidney Parenchyma	Dead	One primary only
55-59 years	Male	2011	Kidney and Renal Pelvis	Kidney Parenchyma	Kidney Parenchyma	C64.9-Kidney, NOS	8310	Unknown	Blank(s)	Blank(s)	Blank(s)	Right - origin of primary	Positive histology	8310/3: Clear cell adenocarcinoma, NOS	Distant	Blank(s)	Blank(s)	Blank(s)	Blank(s)	IV	T2a	N0	M1	Blank(s)	Blank(s)	Blank(s)	Blank(s)	Blank(s)	Blank(s)	Blank(s)	Blank(s)	0	None/Unknown	No/Unknown	80	Yes	No	Yes	Yes	Kidney and Renal Pelvis	Dead (attributable to this cancer dx)	Alive or dead due to cancer	4	Complete dates are available and there are more than 0 days of survival	Kidney and Renal Pelvis	Kidney Parenchyma	Kidney Parenchyma	Dead	One primary only
45-49 years	Male	2011	Kidney and Renal Pelvis	Kidney Parenchyma	Kidney Parenchyma	C64.9-Kidney, NOS	8510	Poorly differentiated; Grade III	Blank(s)	Blank(s)	Blank(s)	Left - origin of primary	Positive histology	8510/3: Medullary carcinoma, NOS	Distant	Blank(s)	Blank(s)	Blank(s)	Blank(s)	IV	T1a	N1	M1	Blank(s)	Blank(s)	Blank(s)	Blank(s)	Blank(s)	Blank(s)	Blank(s)	Blank(s)	50	None/Unknown	Yes	40	No	No	Yes	No	Kidney and Renal Pelvis	Dead (attributable to this cancer dx)	Alive or dead due to cancer	11	Complete dates are available and there are more than 0 days of survival	Kidney and Renal Pelvis	Kidney Parenchyma	Kidney Parenchyma	Dead	One primary only
65-69 years	Male	2011	Kidney and Renal Pelvis	Kidney Parenchyma	Kidney Parenchyma	C64.9-Kidney, NOS	8312	Undifferentiated; anaplastic; Grade IV	Blank(s)	Blank(s)	Blank(s)	Right - origin of primary	Positive histology	8312/3: Renal cell carcinoma	Distant	Blank(s)	Blank(s)	Blank(s)	Blank(s)	IV	T3a	N1	M1	Blank(s)	Blank(s)	Blank(s)	Blank(s)	Blank(s)	Blank(s)	Blank(s)	Blank(s)	70	None/Unknown	No/Unknown	165	No	No	Yes	No	Kidney and Renal Pelvis	Dead (attributable to this cancer dx)	Alive or dead due to cancer	60	Complete dates are available and there are more than 0 days of survival	Kidney and Renal Pelvis	Kidney Parenchyma	Kidney Parenchyma	Dead	One primary only
60-64 years	Male	2011	Kidney and Renal Pelvis	Kidney Parenchyma	Kidney Parenchyma	C64.9-Kidney, NOS	8312	Unknown	Blank(s)	Blank(s)	Blank(s)	Left - origin of primary	Positive histology	8312/3: Renal cell carcinoma	Distant	Blank(s)	Blank(s)	Blank(s)	Blank(s)	IV	T3a	N1	M1	Blank(s)	Blank(s)	Blank(s)	Blank(s)	Blank(s)	Blank(s)	Blank(s)	Blank(s)	0	None/Unknown	Yes	78	Yes	No	Yes	Yes	Kidney and Renal Pelvis	Dead (attributable to this cancer dx)	Alive or dead due to cancer	5	Complete dates are available and there are more than 0 days of survival	Kidney and Renal Pelvis	Kidney Parenchyma	Kidney Parenchyma	Dead	One primary only
55-59 years	Female	2011	Kidney and Renal Pelvis	Kidney Parenchyma	Kidney Parenchyma	C64.9-Kidney, NOS	8310	Poorly differentiated; Grade III	Blank(s)	Blank(s)	Blank(s)	Right - origin of primary	Positive histology	8310/3: Clear cell adenocarcinoma, NOS	Distant	Blank(s)	Blank(s)	Blank(s)	Blank(s)	IV	T3b	N0	M1	Blank(s)	Blank(s)	Blank(s)	Blank(s)	Blank(s)	Blank(s)	Blank(s)	Blank(s)	50	None/Unknown	No/Unknown	138	No	No	Yes	Yes	Kidney and Renal Pelvis	Dead (attributable to this cancer dx)	Alive or dead due to cancer	19	Complete dates are available and there are more than 0 days of survival	Kidney and Renal Pelvis	Kidney Parenchyma	Kidney Parenchyma	Dead	One primary only
60-64 years	Male	2011	Kidney and Renal Pelvis	Kidney Parenchyma	Kidney Parenchyma	C64.9-Kidney, NOS	8260	Unknown	Blank(s)	Blank(s)	Blank(s)	Right - origin of primary	Positive histology	8260/3: Papillary adenocarcinoma, NOS	Distant	Blank(s)	Blank(s)	Blank(s)	Blank(s)	IV	T2a	N1	M1	Blank(s)	Blank(s)	Blank(s)	Blank(s)	Blank(s)	Blank(s)	Blank(s)	Blank(s)	0	None/Unknown	Yes	81	Yes	Yes	Yes	No	Kidney and Renal Pelvis	Dead (attributable to this cancer dx)	Alive or dead due to cancer	3	Complete dates are available and there are more than 0 days of survival	Kidney and Renal Pelvis	Kidney Parenchyma	Kidney Parenchyma	Dead	One primary only
50-54 years	Male	2011	Kidney and Renal Pelvis	Kidney Parenchyma	Kidney Parenchyma	C64.9-Kidney, NOS	8260	Poorly differentiated; Grade III	Blank(s)	Blank(s)	Blank(s)	Right - origin of primary	Positive histology	8260/3: Papillary adenocarcinoma, NOS	Distant	Blank(s)	Blank(s)	Blank(s)	Blank(s)	IV	T1b	N1	M1	Blank(s)	Blank(s)	Blank(s)	Blank(s)	Blank(s)	Blank(s)	Blank(s)	Blank(s)	50	None/Unknown	No/Unknown	60	Yes	No	Yes	Yes	Kidney and Renal Pelvis	Dead (attributable to this cancer dx)	Alive or dead due to cancer	8	Complete dates are available and there are more than 0 days of survival	Kidney and Renal Pelvis	Kidney Parenchyma	Kidney Parenchyma	Dead	One primary only
45-49 years	Male	2011	Kidney and Renal Pelvis	Kidney Parenchyma	Kidney Parenchyma	C64.9-Kidney, NOS	8319	Undifferentiated; anaplastic; Grade IV	Blank(s)	Blank(s)	Blank(s)	Left - origin of primary	Positive histology	8319/3: Collecting duct carcinoma	Distant	Blank(s)	Blank(s)	Blank(s)	Blank(s)	IV	T3a	N1	M1	Blank(s)	Blank(s)	Blank(s)	Blank(s)	Blank(s)	Blank(s)	Blank(s)	Blank(s)	0	None/Unknown	Yes	120	No	Yes	Yes	Yes	Kidney and Renal Pelvis	Dead (attributable to this cancer dx)	Alive or dead due to cancer	1	Complete dates are available and there are more than 0 days of survival	Kidney and Renal Pelvis	Kidney Parenchyma	Kidney Parenchyma	Dead	One primary only
60-64 years	Female	2011	Kidney and Renal Pelvis	Kidney Parenchyma	Kidney Parenchyma	C64.9-Kidney, NOS	8312	Unknown	Blank(s)	Blank(s)	Blank(s)	Right - origin of primary	Radiography without microscopic confirm	8312/3: Renal cell carcinoma	Distant	Blank(s)	Blank(s)	Blank(s)	Blank(s)	IV	T3b	N0	M1	Blank(s)	Blank(s)	Blank(s)	Blank(s)	Blank(s)	Blank(s)	Blank(s)	Blank(s)	0	None/Unknown	No/Unknown	50	No	No	Yes	No	Kidney and Renal Pelvis	Dead (attributable to this cancer dx)	Alive or dead due to cancer	7	Complete dates are available and there are more than 0 days of survival	Kidney and Renal Pelvis	Kidney Parenchyma	Kidney Parenchyma	Dead	One primary only
60-64 years	Female	2011	Kidney and Renal Pelvis	Kidney Parenchyma	Kidney Parenchyma	C64.9-Kidney, NOS	8312	Unknown	Blank(s)	Blank(s)	Blank(s)	Right - origin of primary	Positive histology	8312/3: Renal cell carcinoma	Distant	Blank(s)	Blank(s)	Blank(s)	Blank(s)	IV	T2a	N0	M1	Blank(s)	Blank(s)	Blank(s)	Blank(s)	Blank(s)	Blank(s)	Blank(s)	Blank(s)	0	Beam radiation	Yes	89	Yes	No	Yes	Yes	Kidney and Renal Pelvis	Dead (attributable to this cancer dx)	Alive or dead due to cancer	11	Complete dates are available and there are more than 0 days of survival	Kidney and Renal Pelvis	Kidney Parenchyma	Kidney Parenchyma	Dead	One primary only
45-49 years	Male	2011	Kidney and Renal Pelvis	Kidney Parenchyma	Kidney Parenchyma	C64.9-Kidney, NOS	8310	Unknown	Blank(s)	Blank(s)	Blank(s)	Left - origin of primary	Positive histology	8310/3: Clear cell adenocarcinoma, NOS	Distant	Blank(s)	Blank(s)	Blank(s)	Blank(s)	IV	T2b	N1	M1	Blank(s)	Blank(s)	Blank(s)	Blank(s)	Blank(s)	Blank(s)	Blank(s)	Blank(s)	0	None/Unknown	Yes	184	No	No	Yes	Yes	Kidney and Renal Pelvis	Dead (attributable to this cancer dx)	Alive or dead due to cancer	2	Complete dates are available and there are more than 0 days of survival	Kidney and Renal Pelvis	Kidney Parenchyma	Kidney Parenchyma	Dead	One primary only
50-54 years	Male	2011	Kidney and Renal Pelvis	Kidney Parenchyma	Kidney Parenchyma	C64.9-Kidney, NOS	8010	Unknown	Blank(s)	Blank(s)	Blank(s)	Left - origin of primary	Positive histology	8010/3: Carcinoma, NOS	Distant	Blank(s)	Blank(s)	Blank(s)	Blank(s)	IV	T4	N1	M1	Blank(s)	Blank(s)	Blank(s)	Blank(s)	Blank(s)	Blank(s)	Blank(s)	Blank(s)	0	None/Unknown	No/Unknown	140	No	No	Yes	Yes	Kidney and Renal Pelvis	Dead (attributable to this cancer dx)	Alive or dead due to cancer	0	Complete dates are available and there are more than 0 days of survival	Kidney and Renal Pelvis	Kidney Parenchyma	Kidney Parenchyma	Dead	One primary only
75-79 years	Male	2011	Kidney and Renal Pelvis	Kidney Parenchyma	Kidney Parenchyma	C64.9-Kidney, NOS	8310	Poorly differentiated; Grade III	Blank(s)	Blank(s)	Blank(s)	Left - origin of primary	Positive histology	8310/3: Clear cell adenocarcinoma, NOS	Distant	Blank(s)	Blank(s)	Blank(s)	Blank(s)	IV	T3c	N1	M1	Blank(s)	Blank(s)	Blank(s)	Blank(s)	Blank(s)	Blank(s)	Blank(s)	Blank(s)	50	None/Unknown	Yes	22	No	No	Yes	No	Kidney and Renal Pelvis	Dead (attributable to this cancer dx)	Alive or dead due to cancer	6	Complete dates are available and there are more than 0 days of survival	Kidney and Renal Pelvis	Kidney Parenchyma	Kidney Parenchyma	Dead	One primary only
70-74 years	Male	2011	Kidney and Renal Pelvis	Kidney Parenchyma	Kidney Parenchyma	C64.9-Kidney, NOS	8312	Unknown	Blank(s)	Blank(s)	Blank(s)	Left - origin of primary	Positive histology	8312/3: Renal cell carcinoma	Distant	Blank(s)	Blank(s)	Blank(s)	Blank(s)	IV	T2a	N1	M1	Blank(s)	Blank(s)	Blank(s)	Blank(s)	Blank(s)	Blank(s)	Blank(s)	Blank(s)	0	None/Unknown	Yes	74	No	No	Yes	No	Kidney and Renal Pelvis	Dead (attributable to this cancer dx)	Alive or dead due to cancer	54	Complete dates are available and there are more than 0 days of survival	Kidney and Renal Pelvis	Kidney Parenchyma	Kidney Parenchyma	Dead	One primary only
55-59 years	Male	2011	Kidney and Renal Pelvis	Kidney Parenchyma	Kidney Parenchyma	C64.9-Kidney, NOS	8260	Moderately differentiated; Grade II	Blank(s)	Blank(s)	Blank(s)	Left - origin of primary	Positive histology	8260/3: Papillary adenocarcinoma, NOS	Distant	Blank(s)	Blank(s)	Blank(s)	Blank(s)	IV	T4	N0	M1	Blank(s)	Blank(s)	Blank(s)	Blank(s)	Blank(s)	Blank(s)	Blank(s)	Blank(s)	50	Beam radiation	No/Unknown	16	Yes	Yes	Yes	Yes	In situ, benign or unknown behavior neoplasm	Dead (attributable to this cancer dx)	Alive or dead due to cancer	3	Complete dates are available and there are more than 0 days of survival	In situ, benign or unknown behavior neoplasm	Brain, CNS Other and Intracranial Gland (Benign and Borderline)	Brain, CNS Other and Intracranial Gland (Benign and Borderline)	Dead	One primary only
45-49 years	Female	2011	Kidney and Renal Pelvis	Kidney Parenchyma	Kidney Parenchyma	C64.9-Kidney, NOS	8310	Unknown	Blank(s)	Blank(s)	Blank(s)	Left - origin of primary	Positive histology	8310/3: Clear cell adenocarcinoma, NOS	Distant	Blank(s)	Blank(s)	Blank(s)	Blank(s)	IV	T3a	N0	M1	Blank(s)	Blank(s)	Blank(s)	Blank(s)	Blank(s)	Blank(s)	Blank(s)	Blank(s)	50	None/Unknown	No/Unknown	161	No	No	Yes	Yes	Kidney and Renal Pelvis	Dead (attributable to this cancer dx)	Alive or dead due to cancer	15	Complete dates are available and there are more than 0 days of survival	Kidney and Renal Pelvis	Kidney Parenchyma	Kidney Parenchyma	Dead	One primary only
70-74 years	Female	2011	Kidney and Renal Pelvis	Kidney Parenchyma	Kidney Parenchyma	C64.9-Kidney, NOS	8255	Undifferentiated; anaplastic; Grade IV	Blank(s)	Blank(s)	Blank(s)	Left - origin of primary	Positive histology	8255/3: Adenocarcinoma with mixed subtypes	Distant	Blank(s)	Blank(s)	Blank(s)	Blank(s)	IV	T3a	N1	M1	Blank(s)	Blank(s)	Blank(s)	Blank(s)	Blank(s)	Blank(s)	Blank(s)	Blank(s)	50	None/Unknown	No/Unknown	170	No	No	Yes	No	Kidney and Renal Pelvis	Dead (attributable to this cancer dx)	Alive or dead due to cancer	9	Incomplete dates are available and there cannot be zero days of follow-up	Kidney and Renal Pelvis	Kidney Parenchyma	Kidney Parenchyma	Dead	One primary only
60-64 years	Male	2011	Kidney and Renal Pelvis	Kidney Parenchyma	Kidney Parenchyma	C64.9-Kidney, NOS	8312	Undifferentiated; anaplastic; Grade IV	Blank(s)	Blank(s)	Blank(s)	Left - origin of primary	Positive histology	8312/3: Renal cell carcinoma	Distant	Blank(s)	Blank(s)	Blank(s)	Blank(s)	IV	T3a	N0	M1	Blank(s)	Blank(s)	Blank(s)	Blank(s)	Blank(s)	Blank(s)	Blank(s)	Blank(s)	50	None/Unknown	No/Unknown	140	No	No	Yes	Yes	Kidney and Renal Pelvis	Dead (attributable to this cancer dx)	Alive or dead due to cancer	2	Complete dates are available and there are more than 0 days of survival	Kidney and Renal Pelvis	Kidney Parenchyma	Kidney Parenchyma	Dead	One primary only
60-64 years	Male	2011	Kidney and Renal Pelvis	Kidney Parenchyma	Kidney Parenchyma	C64.9-Kidney, NOS	8312	Unknown	Blank(s)	Blank(s)	Blank(s)	Left - origin of primary	Clinical diagnosis only	8312/3: Renal cell carcinoma	Distant	Blank(s)	Blank(s)	Blank(s)	Blank(s)	IV	T2a	N0	M1	Blank(s)	Blank(s)	Blank(s)	Blank(s)	Blank(s)	Blank(s)	Blank(s)	Blank(s)	0	None/Unknown	No/Unknown	100	No	No	Yes	Yes	Alive	Alive or dead of other cause	Alive or dead due to cancer	0	Complete dates are available and there are 0 days of survival	Alive	Alive	Alive	Alive	One primary only
70-74 years	Female	2011	Kidney and Renal Pelvis	Kidney Parenchyma	Kidney Parenchyma	C64.9-Kidney, NOS	8120	Poorly differentiated; Grade III	Blank(s)	Blank(s)	Blank(s)	Left - origin of primary	Positive histology	8120/3: Transitional cell carcinoma, NOS	Distant	Blank(s)	Blank(s)	Blank(s)	Blank(s)	IV	T2a	N1	M1	Blank(s)	Blank(s)	Blank(s)	Blank(s)	Blank(s)	Blank(s)	Blank(s)	Blank(s)	0	None/Unknown	Yes	100	No	No	Yes	No	Kidney and Renal Pelvis	Dead (attributable to this cancer dx)	Alive or dead due to cancer	1	Complete dates are available and there are more than 0 days of survival	Kidney and Renal Pelvis	Kidney Parenchyma	Kidney Parenchyma	Dead	One primary only
45-49 years	Male	2011	Kidney and Renal Pelvis	Kidney Parenchyma	Kidney Parenchyma	C64.9-Kidney, NOS	8310	Unknown	Blank(s)	Blank(s)	Blank(s)	Right - origin of primary	Positive histology	8310/3: Clear cell adenocarcinoma, NOS	Distant	Blank(s)	Blank(s)	Blank(s)	Blank(s)	IV	T1b	N1	M1	Blank(s)	Blank(s)	Blank(s)	Blank(s)	Blank(s)	Blank(s)	Blank(s)	Blank(s)	0	None/Unknown	Yes	68	No	Yes	Yes	Yes	Kidney and Renal Pelvis	Dead (attributable to this cancer dx)	Alive or dead due to cancer	3	Complete dates are available and there are more than 0 days of survival	Kidney and Renal Pelvis	Kidney Parenchyma	Kidney Parenchyma	Dead	One primary only
85+ years	Female	2011	Kidney and Renal Pelvis	Kidney Parenchyma	Kidney Parenchyma	C64.9-Kidney, NOS	8312	Unknown	Blank(s)	Blank(s)	Blank(s)	Right - origin of primary	Radiography without microscopic confirm	8312/3: Renal cell carcinoma	Distant	Blank(s)	Blank(s)	Blank(s)	Blank(s)	IV	T4	N0	M1	Blank(s)	Blank(s)	Blank(s)	Blank(s)	Blank(s)	Blank(s)	Blank(s)	Blank(s)	0	None/Unknown	Yes	104	Yes	No	Yes	Yes	Kidney and Renal Pelvis	Dead (attributable to this cancer dx)	Alive or dead due to cancer	0	Complete dates are available and there are more than 0 days of survival	Kidney and Renal Pelvis	Kidney Parenchyma	Kidney Parenchyma	Dead	One primary only
85+ years	Male	2011	Kidney and Renal Pelvis	Kidney Parenchyma	Kidney Parenchyma	C64.9-Kidney, NOS	8312	Unknown	Blank(s)	Blank(s)	Blank(s)	Right - origin of primary	Radiography without microscopic confirm	8312/3: Renal cell carcinoma	Distant	Blank(s)	Blank(s)	Blank(s)	Blank(s)	IV	T1a	N1	M1	Blank(s)	Blank(s)	Blank(s)	Blank(s)	Blank(s)	Blank(s)	Blank(s)	Blank(s)	0	None/Unknown	No/Unknown	10	No	Yes	Yes	Yes	Kidney and Renal Pelvis	Dead (attributable to this cancer dx)	Alive or dead due to cancer	29	Complete dates are available and there are more than 0 days of survival	Kidney and Renal Pelvis	Kidney Parenchyma	Kidney Parenchyma	Dead	One primary only
60-64 years	Female	2011	Kidney and Renal Pelvis	Kidney Parenchyma	Kidney Parenchyma	C64.9-Kidney, NOS	8310	Moderately differentiated; Grade II	Blank(s)	Blank(s)	Blank(s)	Left - origin of primary	Positive histology	8310/3: Clear cell adenocarcinoma, NOS	Distant	Blank(s)	Blank(s)	Blank(s)	Blank(s)	IV	T2b	N0	M1	Blank(s)	Blank(s)	Blank(s)	Blank(s)	Blank(s)	Blank(s)	Blank(s)	Blank(s)	50	None/Unknown	Yes	132	No	No	Yes	No	Kidney and Renal Pelvis	Dead (attributable to this cancer dx)	Alive or dead due to cancer	68	Incomplete dates are available and there cannot be zero days of follow-up	Kidney and Renal Pelvis	Kidney Parenchyma	Kidney Parenchyma	Dead	One primary only
55-59 years	Male	2011	Kidney and Renal Pelvis	Kidney Parenchyma	Kidney Parenchyma	C64.9-Kidney, NOS	8312	Unknown	Blank(s)	Blank(s)	Blank(s)	Right - origin of primary	Positive histology	8312/3: Renal cell carcinoma	Distant	Blank(s)	Blank(s)	Blank(s)	Blank(s)	IV	T2a	N0	M1	Blank(s)	Blank(s)	Blank(s)	Blank(s)	Blank(s)	Blank(s)	Blank(s)	Blank(s)	0	Recommended, unknown if administered	Yes	100	Yes	Yes	Yes	Yes	Kidney and Renal Pelvis	Dead (attributable to this cancer dx)	Alive or dead due to cancer	3	Complete dates are available and there are more than 0 days of survival	Kidney and Renal Pelvis	Kidney Parenchyma	Kidney Parenchyma	Dead	One primary only
55-59 years	Male	2011	Kidney and Renal Pelvis	Kidney Parenchyma	Kidney Parenchyma	C64.9-Kidney, NOS	8312	Unknown	Blank(s)	Blank(s)	Blank(s)	Left - origin of primary	Positive histology	8312/3: Renal cell carcinoma	Distant	Blank(s)	Blank(s)	Blank(s)	Blank(s)	IV	T2b	N1	M1	Blank(s)	Blank(s)	Blank(s)	Blank(s)	Blank(s)	Blank(s)	Blank(s)	Blank(s)	0	None/Unknown	Yes	103	No	No	Yes	No	Kidney and Renal Pelvis	Dead (attributable to this cancer dx)	Alive or dead due to cancer	6	Complete dates are available and there are more than 0 days of survival	Kidney and Renal Pelvis	Kidney Parenchyma	Kidney Parenchyma	Dead	One primary only
45-49 years	Female	2011	Kidney and Renal Pelvis	Kidney Parenchyma	Kidney Parenchyma	C64.9-Kidney, NOS	8312	Poorly differentiated; Grade III	Blank(s)	Blank(s)	Blank(s)	Right - origin of primary	Positive histology	8312/3: Renal cell carcinoma	Distant	Blank(s)	Blank(s)	Blank(s)	Blank(s)	IV	T2b	N0	M1	Blank(s)	Blank(s)	Blank(s)	Blank(s)	Blank(s)	Blank(s)	Blank(s)	Blank(s)	40	None/Unknown	Yes	105	No	No	Yes	No	Alive	Alive or dead of other cause	Alive or dead due to cancer	131	Complete dates are available and there are more than 0 days of survival	Alive	Alive	Alive	Alive	One primary only
55-59 years	Male	2011	Kidney and Renal Pelvis	Kidney Parenchyma	Kidney Parenchyma	C64.9-Kidney, NOS	8312	Unknown	Blank(s)	Blank(s)	Blank(s)	Left - origin of primary	Clinical diagnosis only	8312/3: Renal cell carcinoma	Distant	Blank(s)	Blank(s)	Blank(s)	Blank(s)	IV	T2b	N0	M1	Blank(s)	Blank(s)	Blank(s)	Blank(s)	Blank(s)	Blank(s)	Blank(s)	Blank(s)	0	None/Unknown	No/Unknown	144	No	No	Yes	Yes	Kidney and Renal Pelvis	Dead (attributable to this cancer dx)	Alive or dead due to cancer	1	Complete dates are available and there are more than 0 days of survival	Kidney and Renal Pelvis	Kidney Parenchyma	Kidney Parenchyma	Dead	One primary only
75-79 years	Male	2011	Kidney and Renal Pelvis	Kidney Parenchyma	Kidney Parenchyma	C64.9-Kidney, NOS	8310	Unknown	Blank(s)	Blank(s)	Blank(s)	Left - origin of primary	Positive histology	8310/3: Clear cell adenocarcinoma, NOS	Distant	Blank(s)	Blank(s)	Blank(s)	Blank(s)	IV	T4	N0	M1	Blank(s)	Blank(s)	Blank(s)	Blank(s)	Blank(s)	Blank(s)	Blank(s)	Blank(s)	0	None/Unknown	Yes	94	Yes	No	Yes	No	Kidney and Renal Pelvis	Dead (attributable to this cancer dx)	Alive or dead due to cancer	33	Complete dates are available and there are more than 0 days of survival	Kidney and Renal Pelvis	Kidney Parenchyma	Kidney Parenchyma	Dead	One primary only
50-54 years	Female	2011	Kidney and Renal Pelvis	Kidney Parenchyma	Kidney Parenchyma	C64.9-Kidney, NOS	8310	Unknown	Blank(s)	Blank(s)	Blank(s)	Left - origin of primary	Positive histology	8310/3: Clear cell adenocarcinoma, NOS	Distant	Blank(s)	Blank(s)	Blank(s)	Blank(s)	IV	T3a	N1	M1	Blank(s)	Blank(s)	Blank(s)	Blank(s)	Blank(s)	Blank(s)	Blank(s)	Blank(s)	0	Beam radiation	Yes	173	Yes	No	Yes	Yes	Kidney and Renal Pelvis	Dead (attributable to this cancer dx)	Alive or dead due to cancer	19	Complete dates are available and there are more than 0 days of survival	Kidney and Renal Pelvis	Kidney Parenchyma	Kidney Parenchyma	Dead	One primary only
55-59 years	Male	2011	Kidney and Renal Pelvis	Kidney Parenchyma	Kidney Parenchyma	C64.9-Kidney, NOS	8310	Unknown	Blank(s)	Blank(s)	Blank(s)	Right - origin of primary	Positive histology	8310/3: Clear cell adenocarcinoma, NOS	Distant	Blank(s)	Blank(s)	Blank(s)	Blank(s)	IV	T2a	N0	M1	Blank(s)	Blank(s)	Blank(s)	Blank(s)	Blank(s)	Blank(s)	Blank(s)	Blank(s)	0	None/Unknown	No/Unknown	96	No	No	Yes	Yes	Kidney and Renal Pelvis	Dead (attributable to this cancer dx)	Alive or dead due to cancer	1	Complete dates are available and there are more than 0 days of survival	Kidney and Renal Pelvis	Kidney Parenchyma	Kidney Parenchyma	Dead	One primary only
80-84 years	Male	2011	Kidney and Renal Pelvis	Kidney Parenchyma	Kidney Parenchyma	C64.9-Kidney, NOS	8312	Unknown	Blank(s)	Blank(s)	Blank(s)	Right - origin of primary	Positive histology	8312/3: Renal cell carcinoma	Distant	Blank(s)	Blank(s)	Blank(s)	Blank(s)	IV	T2a	N0	M1	Blank(s)	Blank(s)	Blank(s)	Blank(s)	Blank(s)	Blank(s)	Blank(s)	Blank(s)	0	None/Unknown	No/Unknown	100	No	No	Yes	No	Kidney and Renal Pelvis	Dead (attributable to this cancer dx)	Alive or dead due to cancer	16	Complete dates are available and there are more than 0 days of survival	Kidney and Renal Pelvis	Kidney Parenchyma	Kidney Parenchyma	Dead	One primary only
55-59 years	Female	2011	Kidney and Renal Pelvis	Kidney Parenchyma	Kidney Parenchyma	C64.9-Kidney, NOS	8312	Unknown	Blank(s)	Blank(s)	Blank(s)	Left - origin of primary	Positive histology	8312/3: Renal cell carcinoma	Distant	Blank(s)	Blank(s)	Blank(s)	Blank(s)	IV	T1b	N0	M1	Blank(s)	Blank(s)	Blank(s)	Blank(s)	Blank(s)	Blank(s)	Blank(s)	Blank(s)	0	Beam radiation	No/Unknown	47	No	Yes	Yes	No	Kidney and Renal Pelvis	Dead (attributable to this cancer dx)	Alive or dead due to cancer	5	Complete dates are available and there are more than 0 days of survival	Kidney and Renal Pelvis	Kidney Parenchyma	Kidney Parenchyma	Dead	One primary only
75-79 years	Female	2011	Kidney and Renal Pelvis	Kidney Parenchyma	Kidney Parenchyma	C64.9-Kidney, NOS	8317	Undifferentiated; anaplastic; Grade IV	Blank(s)	Blank(s)	Blank(s)	Left - origin of primary	Positive histology	8317/3: Renal cell carcinoma, chromophobe type	Distant	Blank(s)	Blank(s)	Blank(s)	Blank(s)	IV	T3a	N1	M1	Blank(s)	Blank(s)	Blank(s)	Blank(s)	Blank(s)	Blank(s)	Blank(s)	Blank(s)	50	None/Unknown	Yes	126	No	No	Yes	No	Kidney and Renal Pelvis	Dead (attributable to this cancer dx)	Alive or dead due to cancer	10	Complete dates are available and there are more than 0 days of survival	Kidney and Renal Pelvis	Kidney Parenchyma	Kidney Parenchyma	Dead	One primary only
70-74 years	Female	2011	Kidney and Renal Pelvis	Kidney Parenchyma	Kidney Parenchyma	C64.9-Kidney, NOS	8312	Poorly differentiated; Grade III	Blank(s)	Blank(s)	Blank(s)	Left - origin of primary	Positive histology	8312/3: Renal cell carcinoma	Distant	Blank(s)	Blank(s)	Blank(s)	Blank(s)	IV	T3a	N0	M1	Blank(s)	Blank(s)	Blank(s)	Blank(s)	Blank(s)	Blank(s)	Blank(s)	Blank(s)	50	None/Unknown	No/Unknown	100	No	No	Yes	Yes	Miscellaneous Malignant Cancer	Dead (attributable to this cancer dx)	Alive or dead due to cancer	0	Complete dates are available and there are more than 0 days of survival	Miscellaneous Malignant Cancer	Miscellaneous Neoplasms	Miscellaneous Neoplasms	Dead	One primary only
65-69 years	Male	2011	Kidney and Renal Pelvis	Kidney Parenchyma	Kidney Parenchyma	C64.9-Kidney, NOS	8312	Poorly differentiated; Grade III	Blank(s)	Blank(s)	Blank(s)	Right - origin of primary	Positive histology	8312/3: Renal cell carcinoma	Distant	Blank(s)	Blank(s)	Blank(s)	Blank(s)	IV	T4	N1	M1	Blank(s)	Blank(s)	Blank(s)	Blank(s)	Blank(s)	Blank(s)	Blank(s)	Blank(s)	0	None/Unknown	No/Unknown	100	Yes	No	Yes	No	Kidney and Renal Pelvis	Dead (attributable to this cancer dx)	Alive or dead due to cancer	1	Complete dates are available and there are more than 0 days of survival	Kidney and Renal Pelvis	Kidney Parenchyma	Kidney Parenchyma	Dead	One primary only
80-84 years	Male	2011	Kidney and Renal Pelvis	Kidney Parenchyma	Kidney Parenchyma	C64.9-Kidney, NOS	8312	Unknown	Blank(s)	Blank(s)	Blank(s)	Left - origin of primary	Positive histology	8312/3: Renal cell carcinoma	Distant	Blank(s)	Blank(s)	Blank(s)	Blank(s)	IV	T4	N0	M1	Blank(s)	Blank(s)	Blank(s)	Blank(s)	Blank(s)	Blank(s)	Blank(s)	Blank(s)	0	None/Unknown	No/Unknown	120	No	No	Yes	No	Kidney and Renal Pelvis	Dead (attributable to this cancer dx)	Alive or dead due to cancer	0	Complete dates are available and there are more than 0 days of survival	Kidney and Renal Pelvis	Kidney Parenchyma	Kidney Parenchyma	Dead	One primary only
60-64 years	Female	2011	Kidney and Renal Pelvis	Kidney Parenchyma	Kidney Parenchyma	C64.9-Kidney, NOS	8312	Poorly differentiated; Grade III	Blank(s)	Blank(s)	Blank(s)	Right - origin of primary	Positive histology	8312/3: Renal cell carcinoma	Distant	Blank(s)	Blank(s)	Blank(s)	Blank(s)	IV	T3b	N1	M1	Blank(s)	Blank(s)	Blank(s)	Blank(s)	Blank(s)	Blank(s)	Blank(s)	Blank(s)	0	None/Unknown	No/Unknown	140	Yes	No	Yes	Yes	Kidney and Renal Pelvis	Dead (attributable to this cancer dx)	Alive or dead due to cancer	0	Complete dates are available and there are more than 0 days of survival	Kidney and Renal Pelvis	Kidney Parenchyma	Kidney Parenchyma	Dead	One primary only
55-59 years	Male	2011	Kidney and Renal Pelvis	Kidney Parenchyma	Kidney Parenchyma	C64.9-Kidney, NOS	8312	Unknown	Blank(s)	Blank(s)	Blank(s)	Right - origin of primary	Positive histology	8312/3: Renal cell carcinoma	Distant	Blank(s)	Blank(s)	Blank(s)	Blank(s)	IV	T3c	N0	M1	Blank(s)	Blank(s)	Blank(s)	Blank(s)	Blank(s)	Blank(s)	Blank(s)	Blank(s)	0	Beam radiation	No/Unknown	170	Yes	Yes	Yes	Yes	Kidney and Renal Pelvis	Dead (attributable to this cancer dx)	Alive or dead due to cancer	2	Complete dates are available and there are more than 0 days of survival	Kidney and Renal Pelvis	Kidney Parenchyma	Kidney Parenchyma	Dead	One primary only
45-49 years	Female	2011	Kidney and Renal Pelvis	Kidney Parenchyma	Kidney Parenchyma	C64.9-Kidney, NOS	8312	Unknown	Blank(s)	Blank(s)	Blank(s)	Right - origin of primary	Clinical diagnosis only	8312/3: Renal cell carcinoma	Distant	Blank(s)	Blank(s)	Blank(s)	Blank(s)	IV	T4	N1	M1	Blank(s)	Blank(s)	Blank(s)	Blank(s)	Blank(s)	Blank(s)	Blank(s)	Blank(s)	0	Beam radiation	Yes	80	Yes	No	Yes	Yes	Kidney and Renal Pelvis	Dead (attributable to this cancer dx)	Alive or dead due to cancer	6	Complete dates are available and there are more than 0 days of survival	Kidney and Renal Pelvis	Kidney Parenchyma	Kidney Parenchyma	Dead	One primary only
50-54 years	Male	2011	Kidney and Renal Pelvis	Kidney Parenchyma	Kidney Parenchyma	C64.9-Kidney, NOS	8312	Undifferentiated; anaplastic; Grade IV	Blank(s)	Blank(s)	Blank(s)	Left - origin of primary	Positive histology	8312/3: Renal cell carcinoma	Distant	Blank(s)	Blank(s)	Blank(s)	Blank(s)	IV	T4	N1	M1	Blank(s)	Blank(s)	Blank(s)	Blank(s)	Blank(s)	Blank(s)	Blank(s)	Blank(s)	70	Beam radiation	Yes	115	Yes	No	Yes	Yes	Kidney and Renal Pelvis	Dead (attributable to this cancer dx)	Alive or dead due to cancer	10	Complete dates are available and there are more than 0 days of survival	Kidney and Renal Pelvis	Kidney Parenchyma	Kidney Parenchyma	Dead	One primary only
70-74 years	Female	2011	Kidney and Renal Pelvis	Kidney Parenchyma	Kidney Parenchyma	C64.9-Kidney, NOS	8310	Unknown	Blank(s)	Blank(s)	Blank(s)	Left - origin of primary	Positive histology	8310/3: Clear cell adenocarcinoma, NOS	Distant	Blank(s)	Blank(s)	Blank(s)	Blank(s)	IV	T3a	N0	M1	Blank(s)	Blank(s)	Blank(s)	Blank(s)	Blank(s)	Blank(s)	Blank(s)	Blank(s)	0	None/Unknown	Yes	63	No	No	Yes	No	Kidney and Renal Pelvis	Dead (attributable to this cancer dx)	Alive or dead due to cancer	9	Complete dates are available and there are more than 0 days of survival	Kidney and Renal Pelvis	Kidney Parenchyma	Kidney Parenchyma	Dead	One primary only
60-64 years	Male	2011	Kidney and Renal Pelvis	Kidney Parenchyma	Kidney Parenchyma	C64.9-Kidney, NOS	8312	Poorly differentiated; Grade III	Blank(s)	Blank(s)	Blank(s)	Left - origin of primary	Positive histology	8312/3: Renal cell carcinoma	Distant	Blank(s)	Blank(s)	Blank(s)	Blank(s)	IV	T2b	N1	M1	Blank(s)	Blank(s)	Blank(s)	Blank(s)	Blank(s)	Blank(s)	Blank(s)	Blank(s)	0	Beam radiation	Yes	116	Yes	No	Yes	Yes	Kidney and Renal Pelvis	Dead (attributable to this cancer dx)	Alive or dead due to cancer	3	Complete dates are available and there are more than 0 days of survival	Kidney and Renal Pelvis	Kidney Parenchyma	Kidney Parenchyma	Dead	One primary only
60-64 years	Female	2011	Kidney and Renal Pelvis	Kidney Parenchyma	Kidney Parenchyma	C64.9-Kidney, NOS	8312	Poorly differentiated; Grade III	Blank(s)	Blank(s)	Blank(s)	Left - origin of primary	Positive histology	8312/3: Renal cell carcinoma	Distant	Blank(s)	Blank(s)	Blank(s)	Blank(s)	IV	T4	N1	M1	Blank(s)	Blank(s)	Blank(s)	Blank(s)	Blank(s)	Blank(s)	Blank(s)	Blank(s)	50	None/Unknown	No/Unknown	83	Yes	Yes	Yes	Yes	Kidney and Renal Pelvis	Dead (attributable to this cancer dx)	Alive or dead due to cancer	4	Complete dates are available and there are more than 0 days of survival	Kidney and Renal Pelvis	Kidney Parenchyma	Kidney Parenchyma	Dead	One primary only
45-49 years	Male	2011	Kidney and Renal Pelvis	Kidney Parenchyma	Kidney Parenchyma	C64.9-Kidney, NOS	8312	Undifferentiated; anaplastic; Grade IV	Blank(s)	Blank(s)	Blank(s)	Left - origin of primary	Positive histology	8312/3: Renal cell carcinoma	Distant	Blank(s)	Blank(s)	Blank(s)	Blank(s)	IV	T4	N1	M1	Blank(s)	Blank(s)	Blank(s)	Blank(s)	Blank(s)	Blank(s)	Blank(s)	Blank(s)	0	None/Unknown	No/Unknown	134	No	No	Yes	Yes	Kidney and Renal Pelvis	Dead (attributable to this cancer dx)	Alive or dead due to cancer	1	Complete dates are available and there are more than 0 days of survival	Kidney and Renal Pelvis	Kidney Parenchyma	Kidney Parenchyma	Dead	One primary only
75-79 years	Female	2011	Kidney and Renal Pelvis	Kidney Parenchyma	Kidney Parenchyma	C64.9-Kidney, NOS	8310	Unknown	Blank(s)	Blank(s)	Blank(s)	Right - origin of primary	Positive histology	8310/3: Clear cell adenocarcinoma, NOS	Distant	Blank(s)	Blank(s)	Blank(s)	Blank(s)	IV	T3NOS	N1	M1	Blank(s)	Blank(s)	Blank(s)	Blank(s)	Blank(s)	Blank(s)	Blank(s)	Blank(s)	0	Beam radiation	Yes	160	Yes	No	Yes	Yes	Kidney and Renal Pelvis	Dead (attributable to this cancer dx)	Alive or dead due to cancer	13	Complete dates are available and there are more than 0 days of survival	Kidney and Renal Pelvis	Kidney Parenchyma	Kidney Parenchyma	Dead	One primary only
75-79 years	Female	2011	Kidney and Renal Pelvis	Kidney Parenchyma	Kidney Parenchyma	C64.9-Kidney, NOS	8000	Unknown	Blank(s)	Blank(s)	Blank(s)	Right - origin of primary	Radiography without microscopic confirm	8000/3: Neoplasm, malignant	Distant	Blank(s)	Blank(s)	Blank(s)	Blank(s)	IV	T4	N0	M1	Blank(s)	Blank(s)	Blank(s)	Blank(s)	Blank(s)	Blank(s)	Blank(s)	Blank(s)	0	None/Unknown	No/Unknown	90	Yes	No	Yes	Yes	Kidney and Renal Pelvis	Dead (attributable to this cancer dx)	Alive or dead due to cancer	0	Complete dates are available and there are more than 0 days of survival	Kidney and Renal Pelvis	Kidney Parenchyma	Kidney Parenchyma	Dead	One primary only
70-74 years	Male	2011	Kidney and Renal Pelvis	Kidney Parenchyma	Kidney Parenchyma	C64.9-Kidney, NOS	8260	Moderately differentiated; Grade II	Blank(s)	Blank(s)	Blank(s)	Left - origin of primary	Positive histology	8260/3: Papillary adenocarcinoma, NOS	Distant	Blank(s)	Blank(s)	Blank(s)	Blank(s)	IV	T3a	N1	M1	Blank(s)	Blank(s)	Blank(s)	Blank(s)	Blank(s)	Blank(s)	Blank(s)	Blank(s)	0	None/Unknown	Yes	149	No	No	Yes	Yes	Kidney and Renal Pelvis	Dead (attributable to this cancer dx)	Alive or dead due to cancer	5	Incomplete dates are available and there cannot be zero days of follow-up	Kidney and Renal Pelvis	Kidney Parenchyma	Kidney Parenchyma	Dead	One primary only
60-64 years	Male	2011	Kidney and Renal Pelvis	Kidney Parenchyma	Kidney Parenchyma	C64.9-Kidney, NOS	8312	Unknown	Blank(s)	Blank(s)	Blank(s)	Left - origin of primary	Positive histology	8312/3: Renal cell carcinoma	Distant	Blank(s)	Blank(s)	Blank(s)	Blank(s)	IV	T4	N0	M1	Blank(s)	Blank(s)	Blank(s)	Blank(s)	Blank(s)	Blank(s)	Blank(s)	Blank(s)	0	None/Unknown	Yes	185	No	No	Yes	Yes	Kidney and Renal Pelvis	Dead (attributable to this cancer dx)	Alive or dead due to cancer	2	Complete dates are available and there are more than 0 days of survival	Kidney and Renal Pelvis	Kidney Parenchyma	Kidney Parenchyma	Dead	One primary only
50-54 years	Female	2011	Kidney and Renal Pelvis	Kidney Parenchyma	Kidney Parenchyma	C64.9-Kidney, NOS	8312	Moderately differentiated; Grade II	Blank(s)	Blank(s)	Blank(s)	Right - origin of primary	Positive histology	8312/3: Renal cell carcinoma	Distant	Blank(s)	Blank(s)	Blank(s)	Blank(s)	IV	T4	N1	M1	Blank(s)	Blank(s)	Blank(s)	Blank(s)	Blank(s)	Blank(s)	Blank(s)	Blank(s)	0	None/Unknown	Yes	13	No	No	Yes	Yes	Kidney and Renal Pelvis	Dead (attributable to this cancer dx)	Alive or dead due to cancer	12	Complete dates are available and there are more than 0 days of survival	Kidney and Renal Pelvis	Kidney Parenchyma	Kidney Parenchyma	Dead	One primary only
65-69 years	Male	2011	Kidney and Renal Pelvis	Kidney Parenchyma	Kidney Parenchyma	C64.9-Kidney, NOS	8310	Unknown	Blank(s)	Blank(s)	Blank(s)	Left - origin of primary	Positive histology	8310/3: Clear cell adenocarcinoma, NOS	Distant	Blank(s)	Blank(s)	Blank(s)	Blank(s)	IV	T1a	N0	M1	Blank(s)	Blank(s)	Blank(s)	Blank(s)	Blank(s)	Blank(s)	Blank(s)	Blank(s)	0	None/Unknown	No/Unknown	27	No	No	Yes	No	Miscellaneous Malignant Cancer	Dead (attributable to this cancer dx)	Alive or dead due to cancer	28	Complete dates are available and there are more than 0 days of survival	Miscellaneous Malignant Cancer	Miscellaneous Neoplasms	Miscellaneous Neoplasms	Dead	One primary only
50-54 years	Male	2011	Kidney and Renal Pelvis	Kidney Parenchyma	Kidney Parenchyma	C64.9-Kidney, NOS	8312	Unknown	Blank(s)	Blank(s)	Blank(s)	Right - origin of primary	Positive histology	8312/3: Renal cell carcinoma	Distant	Blank(s)	Blank(s)	Blank(s)	Blank(s)	IV	T3b	N1	M1	Blank(s)	Blank(s)	Blank(s)	Blank(s)	Blank(s)	Blank(s)	Blank(s)	Blank(s)	0	Beam radiation	No/Unknown	90	Yes	Yes	Yes	Yes	Kidney and Renal Pelvis	Dead (attributable to this cancer dx)	Alive or dead due to cancer	0	Complete dates are available and there are more than 0 days of survival	Kidney and Renal Pelvis	Kidney Parenchyma	Kidney Parenchyma	Dead	One primary only
65-69 years	Female	2011	Kidney and Renal Pelvis	Kidney Parenchyma	Kidney Parenchyma	C64.9-Kidney, NOS	8140	Unknown	Blank(s)	Blank(s)	Blank(s)	Right - origin of primary	Positive histology	8140/3: Adenocarcinoma, NOS	Distant	Blank(s)	Blank(s)	Blank(s)	Blank(s)	IV	T3a	N0	M1	Blank(s)	Blank(s)	Blank(s)	Blank(s)	Blank(s)	Blank(s)	Blank(s)	Blank(s)	0	Beam radiation	Yes	110	Yes	No	Yes	No	Kidney and Renal Pelvis	Dead (attributable to this cancer dx)	Alive or dead due to cancer	5	Complete dates are available and there are more than 0 days of survival	Kidney and Renal Pelvis	Kidney Parenchyma	Kidney Parenchyma	Dead	One primary only
75-79 years	Male	2011	Kidney and Renal Pelvis	Kidney Parenchyma	Kidney Parenchyma	C64.9-Kidney, NOS	8310	Moderately differentiated; Grade II	Blank(s)	Blank(s)	Blank(s)	Left - origin of primary	Positive histology	8310/3: Clear cell adenocarcinoma, NOS	Distant	Blank(s)	Blank(s)	Blank(s)	Blank(s)	IV	T1a	N0	M1	Blank(s)	Blank(s)	Blank(s)	Blank(s)	Blank(s)	Blank(s)	Blank(s)	Blank(s)	30	None/Unknown	No/Unknown	40	No	No	Yes	Yes	Alive	Alive or dead of other cause	Alive or dead due to cancer	127	Complete dates are available and there are more than 0 days of survival	Alive	Alive	Alive	Alive	One primary only
85+ years	Male	2011	Kidney and Renal Pelvis	Kidney Parenchyma	Kidney Parenchyma	C64.9-Kidney, NOS	8010	Poorly differentiated; Grade III	Blank(s)	Blank(s)	Blank(s)	Right - origin of primary	Positive histology	8010/3: Carcinoma, NOS	Distant	Blank(s)	Blank(s)	Blank(s)	Blank(s)	IV	T1a	N1	M1	Blank(s)	Blank(s)	Blank(s)	Blank(s)	Blank(s)	Blank(s)	Blank(s)	Blank(s)	13	None/Unknown	No/Unknown	36	No	No	Yes	No	Kidney and Renal Pelvis	Dead (attributable to this cancer dx)	Alive or dead due to cancer	9	Complete dates are available and there are more than 0 days of survival	Kidney and Renal Pelvis	Kidney Parenchyma	Kidney Parenchyma	Dead	One primary only
40-44 years	Male	2011	Kidney and Renal Pelvis	Kidney Parenchyma	Kidney Parenchyma	C64.9-Kidney, NOS	8120	Poorly differentiated; Grade III	Blank(s)	Blank(s)	Blank(s)	Right - origin of primary	Positive histology	8120/3: Transitional cell carcinoma, NOS	Distant	Blank(s)	Blank(s)	Blank(s)	Blank(s)	IV	T3a	N1	M1	Blank(s)	Blank(s)	Blank(s)	Blank(s)	Blank(s)	Blank(s)	Blank(s)	Blank(s)	0	None/Unknown	Yes	36	Yes	No	Yes	No	Miscellaneous Malignant Cancer	Dead (attributable to this cancer dx)	Alive or dead due to cancer	5	Complete dates are available and there are more than 0 days of survival	Miscellaneous Malignant Cancer	Miscellaneous Neoplasms	Miscellaneous Neoplasms	Dead	One primary only
55-59 years	Male	2011	Kidney and Renal Pelvis	Kidney Parenchyma	Kidney Parenchyma	C64.9-Kidney, NOS	8312	Undifferentiated; anaplastic; Grade IV	Blank(s)	Blank(s)	Blank(s)	Right - origin of primary	Positive histology	8312/3: Renal cell carcinoma	Distant	Blank(s)	Blank(s)	Blank(s)	Blank(s)	IV	T3a	N0	M1	Blank(s)	Blank(s)	Blank(s)	Blank(s)	Blank(s)	Blank(s)	Blank(s)	Blank(s)	50	None/Unknown	Yes	70	No	No	Yes	Yes	Kidney and Renal Pelvis	Dead (attributable to this cancer dx)	Alive or dead due to cancer	21	Complete dates are available and there are more than 0 days of survival	Kidney and Renal Pelvis	Kidney Parenchyma	Kidney Parenchyma	Dead	One primary only
50-54 years	Female	2011	Kidney and Renal Pelvis	Kidney Parenchyma	Kidney Parenchyma	C64.9-Kidney, NOS	8312	Unknown	Blank(s)	Blank(s)	Blank(s)	Left - origin of primary	Positive histology	8312/3: Renal cell carcinoma	Distant	Blank(s)	Blank(s)	Blank(s)	Blank(s)	IV	T3a	N1	M1	Blank(s)	Blank(s)	Blank(s)	Blank(s)	Blank(s)	Blank(s)	Blank(s)	Blank(s)	0	None/Unknown	Yes	92	No	No	Yes	No	Kidney and Renal Pelvis	Dead (attributable to this cancer dx)	Alive or dead due to cancer	8	Complete dates are available and there are more than 0 days of survival	Kidney and Renal Pelvis	Kidney Parenchyma	Kidney Parenchyma	Dead	One primary only
75-79 years	Female	2011	Kidney and Renal Pelvis	Kidney Parenchyma	Kidney Parenchyma	C64.9-Kidney, NOS	8312	Unknown	Blank(s)	Blank(s)	Blank(s)	Left - origin of primary	Radiography without microscopic confirm	8312/3: Renal cell carcinoma	Distant	Blank(s)	Blank(s)	Blank(s)	Blank(s)	IV	T3a	N0	M1	Blank(s)	Blank(s)	Blank(s)	Blank(s)	Blank(s)	Blank(s)	Blank(s)	Blank(s)	0	None/Unknown	No/Unknown	61	Yes	No	Yes	Yes	Kidney and Renal Pelvis	Dead (attributable to this cancer dx)	Alive or dead due to cancer	0	Complete dates are available and there are more than 0 days of survival	Kidney and Renal Pelvis	Kidney Parenchyma	Kidney Parenchyma	Dead	One primary only
70-74 years	Female	2011	Kidney and Renal Pelvis	Kidney Parenchyma	Kidney Parenchyma	C64.9-Kidney, NOS	8310	Poorly differentiated; Grade III	Blank(s)	Blank(s)	Blank(s)	Left - origin of primary	Positive histology	8310/3: Clear cell adenocarcinoma, NOS	Distant	Blank(s)	Blank(s)	Blank(s)	Blank(s)	IV	T4	N0	M1	Blank(s)	Blank(s)	Blank(s)	Blank(s)	Blank(s)	Blank(s)	Blank(s)	Blank(s)	70	None/Unknown	Yes	110	No	No	Yes	Yes	Alive	Alive or dead of other cause	Alive or dead due to cancer	130	Complete dates are available and there are more than 0 days of survival	Alive	Alive	Alive	Alive	One primary only
55-59 years	Male	2011	Kidney and Renal Pelvis	Kidney Parenchyma	Kidney Parenchyma	C64.9-Kidney, NOS	8010	Unknown	Blank(s)	Blank(s)	Blank(s)	Left - origin of primary	Radiography without microscopic confirm	8010/3: Carcinoma, NOS	Distant	Blank(s)	Blank(s)	Blank(s)	Blank(s)	IV	T1b	N1	M1	Blank(s)	Blank(s)	Blank(s)	Blank(s)	Blank(s)	Blank(s)	Blank(s)	Blank(s)	0	None/Unknown	No/Unknown	60	No	No	Yes	Yes	Kidney and Renal Pelvis	Dead (attributable to this cancer dx)	Alive or dead due to cancer	2	Complete dates are available and there are more than 0 days of survival	Kidney and Renal Pelvis	Kidney Parenchyma	Kidney Parenchyma	Dead	One primary only
75-79 years	Female	2011	Kidney and Renal Pelvis	Kidney Parenchyma	Kidney Parenchyma	C64.9-Kidney, NOS	8310	Moderately differentiated; Grade II	Blank(s)	Blank(s)	Blank(s)	Right - origin of primary	Positive histology	8310/3: Clear cell adenocarcinoma, NOS	Distant	Blank(s)	Blank(s)	Blank(s)	Blank(s)	IV	T3b	N1	M1	Blank(s)	Blank(s)	Blank(s)	Blank(s)	Blank(s)	Blank(s)	Blank(s)	Blank(s)	0	Beam radiation	No/Unknown	152	Yes	No	Yes	Yes	Kidney and Renal Pelvis	Dead (attributable to this cancer dx)	Alive or dead due to cancer	3	Incomplete dates are available and there cannot be zero days of follow-up	Kidney and Renal Pelvis	Kidney Parenchyma	Kidney Parenchyma	Dead	One primary only
60-64 years	Male	2011	Kidney and Renal Pelvis	Kidney Parenchyma	Kidney Parenchyma	C64.9-Kidney, NOS	8312	Unknown	Blank(s)	Blank(s)	Blank(s)	Right - origin of primary	Radiography without microscopic confirm	8312/3: Renal cell carcinoma	Distant	Blank(s)	Blank(s)	Blank(s)	Blank(s)	IV	T2b	N1	M1	Blank(s)	Blank(s)	Blank(s)	Blank(s)	Blank(s)	Blank(s)	Blank(s)	Blank(s)	0	None/Unknown	No/Unknown	160	No	No	Yes	Yes	Miscellaneous Malignant Cancer	Dead (attributable to this cancer dx)	Alive or dead due to cancer	0	Complete dates are available and there are more than 0 days of survival	Miscellaneous Malignant Cancer	Miscellaneous Neoplasms	Miscellaneous Neoplasms	Dead	One primary only
60-64 years	Male	2011	Kidney and Renal Pelvis	Kidney Parenchyma	Kidney Parenchyma	C64.9-Kidney, NOS	8310	Unknown	Blank(s)	Blank(s)	Blank(s)	Right - origin of primary	Positive histology	8310/3: Clear cell adenocarcinoma, NOS	Distant	Blank(s)	Blank(s)	Blank(s)	Blank(s)	IV	T2a	N0	M1	Blank(s)	Blank(s)	Blank(s)	Blank(s)	Blank(s)	Blank(s)	Blank(s)	Blank(s)	0	None/Unknown	No/Unknown	100	No	No	Yes	Yes	Kidney and Renal Pelvis	Dead (attributable to this cancer dx)	Alive or dead due to cancer	9	Complete dates are available and there are more than 0 days of survival	Kidney and Renal Pelvis	Kidney Parenchyma	Kidney Parenchyma	Dead	One primary only
70-74 years	Male	2011	Kidney and Renal Pelvis	Kidney Parenchyma	Kidney Parenchyma	C64.9-Kidney, NOS	8312	Undifferentiated; anaplastic; Grade IV	Blank(s)	Blank(s)	Blank(s)	Right - origin of primary	Positive histology	8312/3: Renal cell carcinoma	Distant	Blank(s)	Blank(s)	Blank(s)	Blank(s)	IV	T4	N1	M1	Blank(s)	Blank(s)	Blank(s)	Blank(s)	Blank(s)	Blank(s)	Blank(s)	Blank(s)	0	None/Unknown	Yes	180	No	No	Yes	Yes	Kidney and Renal Pelvis	Dead (attributable to this cancer dx)	Alive or dead due to cancer	1	Incomplete dates are available and there cannot be zero days of follow-up	Kidney and Renal Pelvis	Kidney Parenchyma	Kidney Parenchyma	Dead	One primary only
75-79 years	Male	2011	Kidney and Renal Pelvis	Kidney Parenchyma	Kidney Parenchyma	C64.9-Kidney, NOS	8312	Unknown	Blank(s)	Blank(s)	Blank(s)	Right - origin of primary	Positive histology	8312/3: Renal cell carcinoma	Distant	Blank(s)	Blank(s)	Blank(s)	Blank(s)	IV	T1b	N0	M1	Blank(s)	Blank(s)	Blank(s)	Blank(s)	Blank(s)	Blank(s)	Blank(s)	Blank(s)	0	Beam radiation	No/Unknown	45	Yes	No	Yes	Yes	Chronic Obstructive Pulmonary Disease and Allied Cond	Alive or dead of other cause	Dead (attributable to causes other than this cancer dx)	1	Complete dates are available and there are more than 0 days of survival	Chronic Obstructive Pulmonary Disease and Allied Cond	Chronic Obstructive Pulmonary Disease and Allied Conditions	Chronic Obstructive Pulmonary Disease and Allied Conditions	Dead	One primary only
80-84 years	Female	2011	Kidney and Renal Pelvis	Kidney Parenchyma	Kidney Parenchyma	C64.9-Kidney, NOS	8310	Poorly differentiated; Grade III	Blank(s)	Blank(s)	Blank(s)	Right - origin of primary	Positive histology	8310/3: Clear cell adenocarcinoma, NOS	Distant	Blank(s)	Blank(s)	Blank(s)	Blank(s)	IV	T3a	N0	M1	Blank(s)	Blank(s)	Blank(s)	Blank(s)	Blank(s)	Blank(s)	Blank(s)	Blank(s)	50	None/Unknown	Yes	60	No	No	Yes	Yes	Kidney and Renal Pelvis	Dead (attributable to this cancer dx)	Alive or dead due to cancer	18	Complete dates are available and there are more than 0 days of survival	Kidney and Renal Pelvis	Kidney Parenchyma	Kidney Parenchyma	Dead	One primary only
50-54 years	Female	2011	Kidney and Renal Pelvis	Kidney Parenchyma	Kidney Parenchyma	C64.9-Kidney, NOS	8310	Undifferentiated; anaplastic; Grade IV	Blank(s)	Blank(s)	Blank(s)	Right - origin of primary	Positive histology	8310/3: Clear cell adenocarcinoma, NOS	Distant	Blank(s)	Blank(s)	Blank(s)	Blank(s)	IV	T2b	N0	M1	Blank(s)	Blank(s)	Blank(s)	Blank(s)	Blank(s)	Blank(s)	Blank(s)	Blank(s)	40	None/Unknown	No/Unknown	200	No	No	Yes	No	Kidney and Renal Pelvis	Dead (attributable to this cancer dx)	Alive or dead due to cancer	20	Complete dates are available and there are more than 0 days of survival	Kidney and Renal Pelvis	Kidney Parenchyma	Kidney Parenchyma	Dead	One primary only
55-59 years	Male	2011	Kidney and Renal Pelvis	Kidney Parenchyma	Kidney Parenchyma	C64.9-Kidney, NOS	8312	Unknown	Blank(s)	Blank(s)	Blank(s)	Left - origin of primary	Radiography without microscopic confirm	8312/3: Renal cell carcinoma	Distant	Blank(s)	Blank(s)	Blank(s)	Blank(s)	IV	T3a	N1	M1	Blank(s)	Blank(s)	Blank(s)	Blank(s)	Blank(s)	Blank(s)	Blank(s)	Blank(s)	0	None/Unknown	No/Unknown	90	No	No	Yes	No	Kidney and Renal Pelvis	Dead (attributable to this cancer dx)	Alive or dead due to cancer	0	Complete dates are available and there are more than 0 days of survival	Kidney and Renal Pelvis	Kidney Parenchyma	Kidney Parenchyma	Dead	One primary only
55-59 years	Male	2011	Kidney and Renal Pelvis	Kidney Parenchyma	Kidney Parenchyma	C64.9-Kidney, NOS	8310	Poorly differentiated; Grade III	Blank(s)	Blank(s)	Blank(s)	Right - origin of primary	Positive histology	8310/3: Clear cell adenocarcinoma, NOS	Distant	Blank(s)	Blank(s)	Blank(s)	Blank(s)	IV	T4	N0	M1	Blank(s)	Blank(s)	Blank(s)	Blank(s)	Blank(s)	Blank(s)	Blank(s)	Blank(s)	50	None/Unknown	No/Unknown	98	No	No	Yes	No	Kidney and Renal Pelvis	Dead (attributable to this cancer dx)	Alive or dead due to cancer	79	Complete dates are available and there are more than 0 days of survival	Kidney and Renal Pelvis	Kidney Parenchyma	Kidney Parenchyma	Dead	One primary only
60-64 years	Female	2011	Kidney and Renal Pelvis	Kidney Parenchyma	Kidney Parenchyma	C64.9-Kidney, NOS	8310	Unknown	Blank(s)	Blank(s)	Blank(s)	Left - origin of primary	Positive histology	8310/3: Clear cell adenocarcinoma, NOS	Distant	Blank(s)	Blank(s)	Blank(s)	Blank(s)	IV	T3b	N0	M1	Blank(s)	Blank(s)	Blank(s)	Blank(s)	Blank(s)	Blank(s)	Blank(s)	Blank(s)	50	None/Unknown	No/Unknown	128	No	No	Yes	No	Kidney and Renal Pelvis	Dead (attributable to this cancer dx)	Alive or dead due to cancer	37	Complete dates are available and there are more than 0 days of survival	Kidney and Renal Pelvis	Kidney Parenchyma	Kidney Parenchyma	Dead	One primary only
60-64 years	Male	2011	Kidney and Renal Pelvis	Kidney Parenchyma	Kidney Parenchyma	C64.9-Kidney, NOS	8312	Unknown	Blank(s)	Blank(s)	Blank(s)	Right - origin of primary	Positive exfoliative cytology, no positive histology	8312/3: Renal cell carcinoma	Distant	Blank(s)	Blank(s)	Blank(s)	Blank(s)	IV	T2a	N0	M1	Blank(s)	Blank(s)	Blank(s)	Blank(s)	Blank(s)	Blank(s)	Blank(s)	Blank(s)	0	None/Unknown	No/Unknown	100	Yes	No	Yes	Yes	Kidney and Renal Pelvis	Dead (attributable to this cancer dx)	Alive or dead due to cancer	0	Complete dates are available and there are more than 0 days of survival	Kidney and Renal Pelvis	Kidney Parenchyma	Kidney Parenchyma	Dead	One primary only
55-59 years	Male	2011	Kidney and Renal Pelvis	Kidney Parenchyma	Kidney Parenchyma	C64.9-Kidney, NOS	8312	Unknown	Blank(s)	Blank(s)	Blank(s)	Left - origin of primary	Positive histology	8312/3: Renal cell carcinoma	Distant	Blank(s)	Blank(s)	Blank(s)	Blank(s)	IV	T2b	N1	M1	Blank(s)	Blank(s)	Blank(s)	Blank(s)	Blank(s)	Blank(s)	Blank(s)	Blank(s)	0	None/Unknown	No/Unknown	110	Yes	No	Yes	Yes	Kidney and Renal Pelvis	Dead (attributable to this cancer dx)	Alive or dead due to cancer	1	Complete dates are available and there are more than 0 days of survival	Kidney and Renal Pelvis	Kidney Parenchyma	Kidney Parenchyma	Dead	One primary only
45-49 years	Female	2011	Kidney and Renal Pelvis	Kidney Parenchyma	Kidney Parenchyma	C64.9-Kidney, NOS	8312	Unknown	Blank(s)	Blank(s)	Blank(s)	Left - origin of primary	Positive histology	8312/3: Renal cell carcinoma	Distant	Blank(s)	Blank(s)	Blank(s)	Blank(s)	IV	T3a	N0	M1	Blank(s)	Blank(s)	Blank(s)	Blank(s)	Blank(s)	Blank(s)	Blank(s)	Blank(s)	0	None/Unknown	No/Unknown	96	No	No	Yes	No	Kidney and Renal Pelvis	Dead (attributable to this cancer dx)	Alive or dead due to cancer	1	Complete dates are available and there are more than 0 days of survival	Kidney and Renal Pelvis	Kidney Parenchyma	Kidney Parenchyma	Dead	One primary only
60-64 years	Male	2011	Kidney and Renal Pelvis	Kidney Parenchyma	Kidney Parenchyma	C64.9-Kidney, NOS	8255	Poorly differentiated; Grade III	Blank(s)	Blank(s)	Blank(s)	Left - origin of primary	Positive histology	8255/3: Adenocarcinoma with mixed subtypes	Distant	Blank(s)	Blank(s)	Blank(s)	Blank(s)	IV	T3a	N0	M1	Blank(s)	Blank(s)	Blank(s)	Blank(s)	Blank(s)	Blank(s)	Blank(s)	Blank(s)	30	None/Unknown	Yes	80	No	No	Yes	Yes	Kidney and Renal Pelvis	Dead (attributable to this cancer dx)	Alive or dead due to cancer	22	Complete dates are available and there are more than 0 days of survival	Kidney and Renal Pelvis	Kidney Parenchyma	Kidney Parenchyma	Dead	One primary only
55-59 years	Male	2011	Kidney and Renal Pelvis	Kidney Parenchyma	Kidney Parenchyma	C64.9-Kidney, NOS	8312	Unknown	Blank(s)	Blank(s)	Blank(s)	Left - origin of primary	Positive histology	8312/3: Renal cell carcinoma	Distant	Blank(s)	Blank(s)	Blank(s)	Blank(s)	IV	T4	N1	M1	Blank(s)	Blank(s)	Blank(s)	Blank(s)	Blank(s)	Blank(s)	Blank(s)	Blank(s)	0	None/Unknown	Yes	160	Yes	No	Yes	Yes	Kidney and Renal Pelvis	Dead (attributable to this cancer dx)	Alive or dead due to cancer	2	Complete dates are available and there are more than 0 days of survival	Kidney and Renal Pelvis	Kidney Parenchyma	Kidney Parenchyma	Dead	One primary only
60-64 years	Male	2011	Kidney and Renal Pelvis	Kidney Parenchyma	Kidney Parenchyma	C64.9-Kidney, NOS	8310	Unknown	Blank(s)	Blank(s)	Blank(s)	Left - origin of primary	Positive histology	8310/3: Clear cell adenocarcinoma, NOS	Distant	Blank(s)	Blank(s)	Blank(s)	Blank(s)	IV	T3a	N0	M1	Blank(s)	Blank(s)	Blank(s)	Blank(s)	Blank(s)	Blank(s)	Blank(s)	Blank(s)	50	None/Unknown	Yes	133	No	No	Yes	No	Kidney and Renal Pelvis	Dead (attributable to this cancer dx)	Alive or dead due to cancer	33	Complete dates are available and there are more than 0 days of survival	Kidney and Renal Pelvis	Kidney Parenchyma	Kidney Parenchyma	Dead	One primary only
55-59 years	Female	2011	Kidney and Renal Pelvis	Kidney Parenchyma	Kidney Parenchyma	C64.9-Kidney, NOS	8310	Unknown	Blank(s)	Blank(s)	Blank(s)	Right - origin of primary	Positive histology	8310/3: Clear cell adenocarcinoma, NOS	Distant	Blank(s)	Blank(s)	Blank(s)	Blank(s)	IV	T3a	N1	M1	Blank(s)	Blank(s)	Blank(s)	Blank(s)	Blank(s)	Blank(s)	Blank(s)	Blank(s)	40	None/Unknown	Yes	115	No	No	Yes	Yes	Kidney and Renal Pelvis	Dead (attributable to this cancer dx)	Alive or dead due to cancer	27	Complete dates are available and there are more than 0 days of survival	Kidney and Renal Pelvis	Kidney Parenchyma	Kidney Parenchyma	Dead	One primary only
75-79 years	Female	2011	Kidney and Renal Pelvis	Kidney Parenchyma	Kidney Parenchyma	C64.9-Kidney, NOS	8310	Poorly differentiated; Grade III	Blank(s)	Blank(s)	Blank(s)	Right - origin of primary	Positive histology	8310/3: Clear cell adenocarcinoma, NOS	Distant	Blank(s)	Blank(s)	Blank(s)	Blank(s)	IV	T2b	N1	M1	Blank(s)	Blank(s)	Blank(s)	Blank(s)	Blank(s)	Blank(s)	Blank(s)	Blank(s)	50	None/Unknown	Yes	122	Yes	No	Yes	Yes	Kidney and Renal Pelvis	Dead (attributable to this cancer dx)	Alive or dead due to cancer	54	Complete dates are available and there are more than 0 days of survival	Kidney and Renal Pelvis	Kidney Parenchyma	Kidney Parenchyma	Dead	One primary only
85+ years	Female	2011	Kidney and Renal Pelvis	Kidney Parenchyma	Kidney Parenchyma	C64.9-Kidney, NOS	8312	Unknown	Blank(s)	Blank(s)	Blank(s)	Right - origin of primary	Radiography without microscopic confirm	8312/3: Renal cell carcinoma	Distant	Blank(s)	Blank(s)	Blank(s)	Blank(s)	IV	T1b	N0	M1	Blank(s)	Blank(s)	Blank(s)	Blank(s)	Blank(s)	Blank(s)	Blank(s)	Blank(s)	0	None/Unknown	No/Unknown	50	No	No	Yes	No	Miscellaneous Malignant Cancer	Dead (attributable to this cancer dx)	Alive or dead due to cancer	3	Complete dates are available and there are more than 0 days of survival	Miscellaneous Malignant Cancer	Miscellaneous Neoplasms	Miscellaneous Neoplasms	Dead	One primary only
50-54 years	Male	2011	Kidney and Renal Pelvis	Kidney Parenchyma	Kidney Parenchyma	C64.9-Kidney, NOS	8000	Unknown	Blank(s)	Blank(s)	Blank(s)	Right - origin of primary	Radiography without microscopic confirm	8000/3: Neoplasm, malignant	Distant	Blank(s)	Blank(s)	Blank(s)	Blank(s)	IV	T3a	N0	M1	Blank(s)	Blank(s)	Blank(s)	Blank(s)	Blank(s)	Blank(s)	Blank(s)	Blank(s)	0	Beam radiation	No/Unknown	61	Yes	Yes	Yes	Yes	Kidney and Renal Pelvis	Dead (attributable to this cancer dx)	Alive or dead due to cancer	2	Complete dates are available and there are more than 0 days of survival	Kidney and Renal Pelvis	Kidney Parenchyma	Kidney Parenchyma	Dead	One primary only
45-49 years	Male	2011	Kidney and Renal Pelvis	Kidney Parenchyma	Kidney Parenchyma	C64.9-Kidney, NOS	8312	Undifferentiated; anaplastic; Grade IV	Blank(s)	Blank(s)	Blank(s)	Right - origin of primary	Positive exfoliative cytology, no positive histology	8312/3: Renal cell carcinoma	Distant	Blank(s)	Blank(s)	Blank(s)	Blank(s)	IV	T4	N0	M1	Blank(s)	Blank(s)	Blank(s)	Blank(s)	Blank(s)	Blank(s)	Blank(s)	Blank(s)	0	Beam radiation	No/Unknown	75	Yes	No	Yes	Yes	Kidney and Renal Pelvis	Dead (attributable to this cancer dx)	Alive or dead due to cancer	2	Complete dates are available and there are more than 0 days of survival	Kidney and Renal Pelvis	Kidney Parenchyma	Kidney Parenchyma	Dead	One primary only
45-49 years	Male	2011	Kidney and Renal Pelvis	Kidney Parenchyma	Kidney Parenchyma	C64.9-Kidney, NOS	8312	Unknown	Blank(s)	Blank(s)	Blank(s)	Right - origin of primary	Radiography without microscopic confirm	8312/3: Renal cell carcinoma	Distant	Blank(s)	Blank(s)	Blank(s)	Blank(s)	IV	T2b	N1	M1	Blank(s)	Blank(s)	Blank(s)	Blank(s)	Blank(s)	Blank(s)	Blank(s)	Blank(s)	0	None/Unknown	No/Unknown	155	Yes	No	Yes	Yes	Kidney and Renal Pelvis	Dead (attributable to this cancer dx)	Alive or dead due to cancer	0	Complete dates are available and there are more than 0 days of survival	Kidney and Renal Pelvis	Kidney Parenchyma	Kidney Parenchyma	Dead	One primary only
70-74 years	Male	2011	Kidney and Renal Pelvis	Kidney Parenchyma	Kidney Parenchyma	C64.9-Kidney, NOS	8312	Unknown	Blank(s)	Blank(s)	Blank(s)	Left - origin of primary	Radiography without microscopic confirm	8312/3: Renal cell carcinoma	Distant	Blank(s)	Blank(s)	Blank(s)	Blank(s)	IV	T3NOS	N1	M1	Blank(s)	Blank(s)	Blank(s)	Blank(s)	Blank(s)	Blank(s)	Blank(s)	Blank(s)	0	None/Unknown	Yes	60	No	No	Yes	No	Kidney and Renal Pelvis	Dead (attributable to this cancer dx)	Alive or dead due to cancer	21	Complete dates are available and there are more than 0 days of survival	Kidney and Renal Pelvis	Kidney Parenchyma	Kidney Parenchyma	Dead	One primary only
55-59 years	Male	2011	Kidney and Renal Pelvis	Kidney Parenchyma	Kidney Parenchyma	C64.9-Kidney, NOS	8260	Unknown	Blank(s)	Blank(s)	Blank(s)	Left - origin of primary	Positive histology	8260/3: Papillary adenocarcinoma, NOS	Distant	Blank(s)	Blank(s)	Blank(s)	Blank(s)	IV	T2b	N1	M1	Blank(s)	Blank(s)	Blank(s)	Blank(s)	Blank(s)	Blank(s)	Blank(s)	Blank(s)	0	None/Unknown	Yes	113	No	No	Yes	No	Kidney and Renal Pelvis	Dead (attributable to this cancer dx)	Alive or dead due to cancer	4	Complete dates are available and there are more than 0 days of survival	Kidney and Renal Pelvis	Kidney Parenchyma	Kidney Parenchyma	Dead	One primary only
85+ years	Male	2011	Kidney and Renal Pelvis	Kidney Parenchyma	Kidney Parenchyma	C64.9-Kidney, NOS	8120	Unknown	Blank(s)	Blank(s)	Blank(s)	Right - origin of primary	Positive histology	8120/3: Transitional cell carcinoma, NOS	Distant	Blank(s)	Blank(s)	Blank(s)	Blank(s)	IV	T1a	N1	M1	Blank(s)	Blank(s)	Blank(s)	Blank(s)	Blank(s)	Blank(s)	Blank(s)	Blank(s)	0	None/Unknown	No/Unknown	15	Yes	No	Yes	No	Miscellaneous Malignant Cancer	Dead (attributable to this cancer dx)	Alive or dead due to cancer	0	Complete dates are available and there are more than 0 days of survival	Miscellaneous Malignant Cancer	Miscellaneous Neoplasms	Miscellaneous Neoplasms	Dead	One primary only
40-44 years	Male	2011	Kidney and Renal Pelvis	Kidney Parenchyma	Kidney Parenchyma	C64.9-Kidney, NOS	8310	Poorly differentiated; Grade III	Blank(s)	Blank(s)	Blank(s)	Left - origin of primary	Positive histology	8310/3: Clear cell adenocarcinoma, NOS	Distant	Blank(s)	Blank(s)	Blank(s)	Blank(s)	IV	T4	N0	M1	Blank(s)	Blank(s)	Blank(s)	Blank(s)	Blank(s)	Blank(s)	Blank(s)	Blank(s)	50	None/Unknown	No/Unknown	80	Yes	No	Yes	Yes	Kidney and Renal Pelvis	Dead (attributable to this cancer dx)	Alive or dead due to cancer	2	Complete dates are available and there are more than 0 days of survival	Kidney and Renal Pelvis	Kidney Parenchyma	Kidney Parenchyma	Dead	One primary only
60-64 years	Female	2011	Kidney and Renal Pelvis	Kidney Parenchyma	Kidney Parenchyma	C64.9-Kidney, NOS	8310	Poorly differentiated; Grade III	Blank(s)	Blank(s)	Blank(s)	Left - origin of primary	Positive histology	8310/3: Clear cell adenocarcinoma, NOS	Distant	Blank(s)	Blank(s)	Blank(s)	Blank(s)	IV	T2a	N0	M1	Blank(s)	Blank(s)	Blank(s)	Blank(s)	Blank(s)	Blank(s)	Blank(s)	Blank(s)	0	None/Unknown	No/Unknown	87	No	No	Yes	Yes	Kidney and Renal Pelvis	Dead (attributable to this cancer dx)	Alive or dead due to cancer	1	Complete dates are available and there are more than 0 days of survival	Kidney and Renal Pelvis	Kidney Parenchyma	Kidney Parenchyma	Dead	One primary only
55-59 years	Male	2011	Kidney and Renal Pelvis	Kidney Parenchyma	Kidney Parenchyma	C64.9-Kidney, NOS	8310	Unknown	Blank(s)	Blank(s)	Blank(s)	Left - origin of primary	Positive histology	8310/3: Clear cell adenocarcinoma, NOS	Distant	Blank(s)	Blank(s)	Blank(s)	Blank(s)	IV	T2b	N0	M1	Blank(s)	Blank(s)	Blank(s)	Blank(s)	Blank(s)	Blank(s)	Blank(s)	Blank(s)	0	Beam radiation	Yes	114	No	Yes	Yes	Yes	Kidney and Renal Pelvis	Dead (attributable to this cancer dx)	Alive or dead due to cancer	9	Complete dates are available and there are more than 0 days of survival	Kidney and Renal Pelvis	Kidney Parenchyma	Kidney Parenchyma	Dead	One primary only
45-49 years	Male	2011	Kidney and Renal Pelvis	Kidney Parenchyma	Kidney Parenchyma	C64.9-Kidney, NOS	8312	Unknown	Blank(s)	Blank(s)	Blank(s)	Left - origin of primary	Positive histology	8312/3: Renal cell carcinoma	Distant	Blank(s)	Blank(s)	Blank(s)	Blank(s)	IV	T4	N1	M1	Blank(s)	Blank(s)	Blank(s)	Blank(s)	Blank(s)	Blank(s)	Blank(s)	Blank(s)	0	Beam radiation	Yes	150	Yes	Yes	Yes	Yes	Kidney and Renal Pelvis	Dead (attributable to this cancer dx)	Alive or dead due to cancer	4	Complete dates are available and there are more than 0 days of survival	Kidney and Renal Pelvis	Kidney Parenchyma	Kidney Parenchyma	Dead	One primary only
80-84 years	Female	2011	Kidney and Renal Pelvis	Kidney Parenchyma	Kidney Parenchyma	C64.9-Kidney, NOS	8010	Poorly differentiated; Grade III	Blank(s)	Blank(s)	Blank(s)	Left - origin of primary	Positive histology	8010/3: Carcinoma, NOS	Distant	Blank(s)	Blank(s)	Blank(s)	Blank(s)	IV	T1b	N0	M1	Blank(s)	Blank(s)	Blank(s)	Blank(s)	Blank(s)	Blank(s)	Blank(s)	Blank(s)	0	None/Unknown	Yes	52	No	No	Yes	Yes	Kidney and Renal Pelvis	Dead (attributable to this cancer dx)	Alive or dead due to cancer	7	Complete dates are available and there are more than 0 days of survival	Kidney and Renal Pelvis	Kidney Parenchyma	Kidney Parenchyma	Dead	One primary only
65-69 years	Male	2011	Kidney and Renal Pelvis	Kidney Parenchyma	Kidney Parenchyma	C64.9-Kidney, NOS	8120	Unknown	Blank(s)	Blank(s)	Blank(s)	Left - origin of primary	Positive histology	8120/3: Transitional cell carcinoma, NOS	Distant	Blank(s)	Blank(s)	Blank(s)	Blank(s)	IV	T3a	N1	M1	Blank(s)	Blank(s)	Blank(s)	Blank(s)	Blank(s)	Blank(s)	Blank(s)	Blank(s)	0	None/Unknown	No/Unknown	96	No	No	Yes	No	Kidney and Renal Pelvis	Dead (attributable to this cancer dx)	Alive or dead due to cancer	2	Complete dates are available and there are more than 0 days of survival	Kidney and Renal Pelvis	Kidney Parenchyma	Kidney Parenchyma	Dead	One primary only
35-39 years	Female	2011	Kidney and Renal Pelvis	Kidney Parenchyma	Kidney Parenchyma	C64.9-Kidney, NOS	8310	Moderately differentiated; Grade II	Blank(s)	Blank(s)	Blank(s)	Left - origin of primary	Positive histology	8310/3: Clear cell adenocarcinoma, NOS	Distant	Blank(s)	Blank(s)	Blank(s)	Blank(s)	IV	T1a	N0	M1	Blank(s)	Blank(s)	Blank(s)	Blank(s)	Blank(s)	Blank(s)	Blank(s)	Blank(s)	50	None/Unknown	No/Unknown	30	No	No	Yes	No	Alive	Alive or dead of other cause	Alive or dead due to cancer	123	Complete dates are available and there are more than 0 days of survival	Alive	Alive	Alive	Alive	One primary only
45-49 years	Female	2011	Kidney and Renal Pelvis	Kidney Parenchyma	Kidney Parenchyma	C64.9-Kidney, NOS	8312	Poorly differentiated; Grade III	Blank(s)	Blank(s)	Blank(s)	Right - origin of primary	Positive histology	8312/3: Renal cell carcinoma	Distant	Blank(s)	Blank(s)	Blank(s)	Blank(s)	IV	T2a	N0	M1	Blank(s)	Blank(s)	Blank(s)	Blank(s)	Blank(s)	Blank(s)	Blank(s)	Blank(s)	40	Beam radiation	Yes	87	Yes	No	Yes	No	Kidney and Renal Pelvis	Dead (attributable to this cancer dx)	Alive or dead due to cancer	77	Complete dates are available and there are more than 0 days of survival	Kidney and Renal Pelvis	Kidney Parenchyma	Kidney Parenchyma	Dead	One primary only
80-84 years	Female	2011	Kidney and Renal Pelvis	Kidney Parenchyma	Kidney Parenchyma	C64.9-Kidney, NOS	8312	Unknown	Blank(s)	Blank(s)	Blank(s)	Right - origin of primary	Clinical diagnosis only	8312/3: Renal cell carcinoma	Distant	Blank(s)	Blank(s)	Blank(s)	Blank(s)	IV	T2a	N0	M1	Blank(s)	Blank(s)	Blank(s)	Blank(s)	Blank(s)	Blank(s)	Blank(s)	Blank(s)	0	None/Unknown	No/Unknown	98	No	No	Yes	No	Kidney and Renal Pelvis	Dead (attributable to this cancer dx)	Alive or dead due to cancer	1	Complete dates are available and there are more than 0 days of survival	Kidney and Renal Pelvis	Kidney Parenchyma	Kidney Parenchyma	Dead	One primary only
75-79 years	Female	2011	Kidney and Renal Pelvis	Kidney Parenchyma	Kidney Parenchyma	C64.9-Kidney, NOS	8312	Unknown	Blank(s)	Blank(s)	Blank(s)	Right - origin of primary	Positive histology	8312/3: Renal cell carcinoma	Distant	Blank(s)	Blank(s)	Blank(s)	Blank(s)	IV	T2b	N1	M1	Blank(s)	Blank(s)	Blank(s)	Blank(s)	Blank(s)	Blank(s)	Blank(s)	Blank(s)	0	None/Unknown	Yes	133	No	No	Yes	Yes	Kidney and Renal Pelvis	Dead (attributable to this cancer dx)	Alive or dead due to cancer	7	Complete dates are available and there are more than 0 days of survival	Kidney and Renal Pelvis	Kidney Parenchyma	Kidney Parenchyma	Dead	One primary only
55-59 years	Female	2011	Kidney and Renal Pelvis	Kidney Parenchyma	Kidney Parenchyma	C64.9-Kidney, NOS	8312	Undifferentiated; anaplastic; Grade IV	Blank(s)	Blank(s)	Blank(s)	Left - origin of primary	Positive histology	8312/3: Renal cell carcinoma	Distant	Blank(s)	Blank(s)	Blank(s)	Blank(s)	IV	T4	N0	M1	Blank(s)	Blank(s)	Blank(s)	Blank(s)	Blank(s)	Blank(s)	Blank(s)	Blank(s)	50	Beam radiation	Yes	150	No	No	Yes	Yes	Accidents and Adverse Effects	Alive or dead of other cause	Dead (attributable to causes other than this cancer dx)	4	Complete dates are available and there are more than 0 days of survival	Accidents and Adverse Effects	Accidents and Adverse Effects	Accidents and Adverse Effects	Dead	One primary only
50-54 years	Male	2011	Kidney and Renal Pelvis	Kidney Parenchyma	Kidney Parenchyma	C64.9-Kidney, NOS	8312	Unknown	Blank(s)	Blank(s)	Blank(s)	Left - origin of primary	Positive histology	8312/3: Renal cell carcinoma	Distant	Blank(s)	Blank(s)	Blank(s)	Blank(s)	IV	T2a	N0	M1	Blank(s)	Blank(s)	Blank(s)	Blank(s)	Blank(s)	Blank(s)	Blank(s)	Blank(s)	0	None/Unknown	Yes	80	No	Yes	Yes	Yes	Kidney and Renal Pelvis	Dead (attributable to this cancer dx)	Alive or dead due to cancer	0	Complete dates are available and there are more than 0 days of survival	Kidney and Renal Pelvis	Kidney Parenchyma	Kidney Parenchyma	Dead	One primary only
55-59 years	Male	2011	Kidney and Renal Pelvis	Kidney Parenchyma	Kidney Parenchyma	C64.9-Kidney, NOS	8310	Moderately differentiated; Grade II	Blank(s)	Blank(s)	Blank(s)	Right - origin of primary	Positive histology	8310/3: Clear cell adenocarcinoma, NOS	Distant	Blank(s)	Blank(s)	Blank(s)	Blank(s)	IV	T2a	N0	M1	Blank(s)	Blank(s)	Blank(s)	Blank(s)	Blank(s)	Blank(s)	Blank(s)	Blank(s)	50	None/Unknown	No/Unknown	100	No	No	Yes	Yes	Kidney and Renal Pelvis	Dead (attributable to this cancer dx)	Alive or dead due to cancer	2	Complete dates are available and there are more than 0 days of survival	Kidney and Renal Pelvis	Kidney Parenchyma	Kidney Parenchyma	Dead	One primary only
60-64 years	Female	2011	Kidney and Renal Pelvis	Kidney Parenchyma	Kidney Parenchyma	C64.9-Kidney, NOS	8312	Unknown	Blank(s)	Blank(s)	Blank(s)	Left - origin of primary	Positive histology	8312/3: Renal cell carcinoma	Distant	Blank(s)	Blank(s)	Blank(s)	Blank(s)	IV	T4	N0	M1	Blank(s)	Blank(s)	Blank(s)	Blank(s)	Blank(s)	Blank(s)	Blank(s)	Blank(s)	0	None/Unknown	No/Unknown	100	Yes	No	Yes	Yes	Kidney and Renal Pelvis	Dead (attributable to this cancer dx)	Alive or dead due to cancer	1	Complete dates are available and there are more than 0 days of survival	Kidney and Renal Pelvis	Kidney Parenchyma	Kidney Parenchyma	Dead	One primary only
70-74 years	Female	2011	Kidney and Renal Pelvis	Kidney Parenchyma	Kidney Parenchyma	C64.9-Kidney, NOS	8310	Poorly differentiated; Grade III	Blank(s)	Blank(s)	Blank(s)	Left - origin of primary	Positive histology	8310/3: Clear cell adenocarcinoma, NOS	Distant	Blank(s)	Blank(s)	Blank(s)	Blank(s)	IV	T3a	N0	M1	Blank(s)	Blank(s)	Blank(s)	Blank(s)	Blank(s)	Blank(s)	Blank(s)	Blank(s)	50	None/Unknown	No/Unknown	95	No	No	Yes	No	Kidney and Renal Pelvis	Dead (attributable to this cancer dx)	Alive or dead due to cancer	3	Complete dates are available and there are more than 0 days of survival	Kidney and Renal Pelvis	Kidney Parenchyma	Kidney Parenchyma	Dead	One primary only
65-69 years	Male	2011	Kidney and Renal Pelvis	Kidney Parenchyma	Kidney Parenchyma	C64.9-Kidney, NOS	8312	Unknown	Blank(s)	Blank(s)	Blank(s)	Right - origin of primary	Positive histology	8312/3: Renal cell carcinoma	Distant	Blank(s)	Blank(s)	Blank(s)	Blank(s)	IV	T3NOS	N0	M1	Blank(s)	Blank(s)	Blank(s)	Blank(s)	Blank(s)	Blank(s)	Blank(s)	Blank(s)	0	None/Unknown	No/Unknown	89	No	No	Yes	No	Kidney and Renal Pelvis	Dead (attributable to this cancer dx)	Alive or dead due to cancer	14	Complete dates are available and there are more than 0 days of survival	Kidney and Renal Pelvis	Kidney Parenchyma	Kidney Parenchyma	Dead	One primary only
60-64 years	Male	2011	Kidney and Renal Pelvis	Kidney Parenchyma	Kidney Parenchyma	C64.9-Kidney, NOS	8312	Unknown	Blank(s)	Blank(s)	Blank(s)	Left - origin of primary	Positive histology	8312/3: Renal cell carcinoma	Distant	Blank(s)	Blank(s)	Blank(s)	Blank(s)	IV	T3a	N1	M1	Blank(s)	Blank(s)	Blank(s)	Blank(s)	Blank(s)	Blank(s)	Blank(s)	Blank(s)	0	Beam radiation	Yes	135	Yes	No	Yes	Yes	Kidney and Renal Pelvis	Dead (attributable to this cancer dx)	Alive or dead due to cancer	15	Complete dates are available and there are more than 0 days of survival	Kidney and Renal Pelvis	Kidney Parenchyma	Kidney Parenchyma	Dead	One primary only
55-59 years	Male	2011	Kidney and Renal Pelvis	Kidney Parenchyma	Kidney Parenchyma	C64.9-Kidney, NOS	8310	Poorly differentiated; Grade III	Blank(s)	Blank(s)	Blank(s)	Left - origin of primary	Positive histology	8310/3: Clear cell adenocarcinoma, NOS	Distant	Blank(s)	Blank(s)	Blank(s)	Blank(s)	IV	T4	N0	M1	Blank(s)	Blank(s)	Blank(s)	Blank(s)	Blank(s)	Blank(s)	Blank(s)	Blank(s)	50	None/Unknown	Yes	85	No	No	Yes	No	Kidney and Renal Pelvis	Dead (attributable to this cancer dx)	Alive or dead due to cancer	119	Complete dates are available and there are more than 0 days of survival	Kidney and Renal Pelvis	Kidney Parenchyma	Kidney Parenchyma	Dead	One primary only
60-64 years	Male	2011	Kidney and Renal Pelvis	Kidney Parenchyma	Kidney Parenchyma	C64.9-Kidney, NOS	8318	Unknown	Blank(s)	Blank(s)	Blank(s)	Left - origin of primary	Positive histology	8318/3: Renal cell carcinoma, sarcomatoid	Distant	Blank(s)	Blank(s)	Blank(s)	Blank(s)	IV	T4	N1	M1	Blank(s)	Blank(s)	Blank(s)	Blank(s)	Blank(s)	Blank(s)	Blank(s)	Blank(s)	0	None/Unknown	No/Unknown	50	No	Yes	Yes	Yes	Lung and Bronchus	Dead (attributable to this cancer dx)	Alive or dead due to cancer	0	Complete dates are available and there are more than 0 days of survival	Lung and Bronchus	Lung And Bronchus	Lung And Bronchus	Dead	One primary only
65-69 years	Female	2011	Kidney and Renal Pelvis	Kidney Parenchyma	Kidney Parenchyma	C64.9-Kidney, NOS	8310	Unknown	Blank(s)	Blank(s)	Blank(s)	Right - origin of primary	Positive histology	8310/3: Clear cell adenocarcinoma, NOS	Distant	Blank(s)	Blank(s)	Blank(s)	Blank(s)	IV	T4	N0	M1	Blank(s)	Blank(s)	Blank(s)	Blank(s)	Blank(s)	Blank(s)	Blank(s)	Blank(s)	0	None/Unknown	Yes	85	No	No	Yes	Yes	Kidney and Renal Pelvis	Dead (attributable to this cancer dx)	Alive or dead due to cancer	8	Complete dates are available and there are more than 0 days of survival	Kidney and Renal Pelvis	Kidney Parenchyma	Kidney Parenchyma	Dead	One primary only
60-64 years	Male	2011	Kidney and Renal Pelvis	Kidney Parenchyma	Kidney Parenchyma	C64.9-Kidney, NOS	8312	Unknown	Blank(s)	Blank(s)	Blank(s)	Left - origin of primary	Positive histology	8312/3: Renal cell carcinoma	Distant	Blank(s)	Blank(s)	Blank(s)	Blank(s)	IV	T2b	N0	M1	Blank(s)	Blank(s)	Blank(s)	Blank(s)	Blank(s)	Blank(s)	Blank(s)	Blank(s)	0	Beam radiation	Yes	101	Yes	No	Yes	Yes	Kidney and Renal Pelvis	Dead (attributable to this cancer dx)	Alive or dead due to cancer	2	Complete dates are available and there are more than 0 days of survival	Kidney and Renal Pelvis	Kidney Parenchyma	Kidney Parenchyma	Dead	One primary only
70-74 years	Female	2011	Kidney and Renal Pelvis	Kidney Parenchyma	Kidney Parenchyma	C64.9-Kidney, NOS	8310	Unknown	Blank(s)	Blank(s)	Blank(s)	Left - origin of primary	Positive histology	8310/3: Clear cell adenocarcinoma, NOS	Distant	Blank(s)	Blank(s)	Blank(s)	Blank(s)	IV	T3a	N0	M1	Blank(s)	Blank(s)	Blank(s)	Blank(s)	Blank(s)	Blank(s)	Blank(s)	Blank(s)	0	None/Unknown	Yes	120	No	No	Yes	No	Kidney and Renal Pelvis	Dead (attributable to this cancer dx)	Alive or dead due to cancer	4	Complete dates are available and there are more than 0 days of survival	Kidney and Renal Pelvis	Kidney Parenchyma	Kidney Parenchyma	Dead	One primary only
65-69 years	Female	2011	Kidney and Renal Pelvis	Kidney Parenchyma	Kidney Parenchyma	C64.9-Kidney, NOS	8312	Unknown	Blank(s)	Blank(s)	Blank(s)	Right - origin of primary	Positive histology	8312/3: Renal cell carcinoma	Distant	Blank(s)	Blank(s)	Blank(s)	Blank(s)	IV	T1b	N1	M1	Blank(s)	Blank(s)	Blank(s)	Blank(s)	Blank(s)	Blank(s)	Blank(s)	Blank(s)	0	None/Unknown	No/Unknown	69	No	No	Yes	Yes	Accidents and Adverse Effects	Alive or dead of other cause	Dead (attributable to causes other than this cancer dx)	4	Complete dates are available and there are more than 0 days of survival	Accidents and Adverse Effects	Accidents and Adverse Effects	Accidents and Adverse Effects	Dead	One primary only
65-69 years	Male	2011	Kidney and Renal Pelvis	Kidney Parenchyma	Kidney Parenchyma	C64.9-Kidney, NOS	8312	Unknown	Blank(s)	Blank(s)	Blank(s)	Left - origin of primary	Positive histology	8312/3: Renal cell carcinoma	Distant	Blank(s)	Blank(s)	Blank(s)	Blank(s)	IV	T4	N1	M1	Blank(s)	Blank(s)	Blank(s)	Blank(s)	Blank(s)	Blank(s)	Blank(s)	Blank(s)	0	None/Unknown	Yes	70	Yes	No	Yes	Yes	Kidney and Renal Pelvis	Dead (attributable to this cancer dx)	Alive or dead due to cancer	6	Complete dates are available and there are more than 0 days of survival	Kidney and Renal Pelvis	Kidney Parenchyma	Kidney Parenchyma	Dead	One primary only
75-79 years	Female	2011	Kidney and Renal Pelvis	Kidney Parenchyma	Kidney Parenchyma	C64.9-Kidney, NOS	8310	Unknown	Blank(s)	Blank(s)	Blank(s)	Left - origin of primary	Positive histology	8310/3: Clear cell adenocarcinoma, NOS	Distant	Blank(s)	Blank(s)	Blank(s)	Blank(s)	IV	T3a	N1	M1	Blank(s)	Blank(s)	Blank(s)	Blank(s)	Blank(s)	Blank(s)	Blank(s)	Blank(s)	0	None/Unknown	No/Unknown	48	Yes	No	Yes	Yes	Kidney and Renal Pelvis	Dead (attributable to this cancer dx)	Alive or dead due to cancer	1	Complete dates are available and there are more than 0 days of survival	Kidney and Renal Pelvis	Kidney Parenchyma	Kidney Parenchyma	Dead	One primary only
55-59 years	Female	2011	Kidney and Renal Pelvis	Kidney Parenchyma	Kidney Parenchyma	C64.9-Kidney, NOS	8312	Unknown	Blank(s)	Blank(s)	Blank(s)	Right - origin of primary	Positive histology	8312/3: Renal cell carcinoma	Distant	Blank(s)	Blank(s)	Blank(s)	Blank(s)	IV	T4	N1	M1	Blank(s)	Blank(s)	Blank(s)	Blank(s)	Blank(s)	Blank(s)	Blank(s)	Blank(s)	0	None/Unknown	No/Unknown	44	No	No	Yes	No	Accidents and Adverse Effects	Alive or dead of other cause	Dead (attributable to causes other than this cancer dx)	2	Complete dates are available and there are more than 0 days of survival	Accidents and Adverse Effects	Accidents and Adverse Effects	Accidents and Adverse Effects	Dead	One primary only
55-59 years	Male	2011	Kidney and Renal Pelvis	Kidney Parenchyma	Kidney Parenchyma	C64.9-Kidney, NOS	8312	Unknown	Blank(s)	Blank(s)	Blank(s)	Right - origin of primary	Positive histology	8312/3: Renal cell carcinoma	Distant	Blank(s)	Blank(s)	Blank(s)	Blank(s)	IV	T4	N1	M1	Blank(s)	Blank(s)	Blank(s)	Blank(s)	Blank(s)	Blank(s)	Blank(s)	Blank(s)	0	None/Unknown	Yes	35	No	No	Yes	No	Kidney and Renal Pelvis	Dead (attributable to this cancer dx)	Alive or dead due to cancer	11	Complete dates are available and there are more than 0 days of survival	Kidney and Renal Pelvis	Kidney Parenchyma	Kidney Parenchyma	Dead	One primary only
80-84 years	Male	2011	Kidney and Renal Pelvis	Kidney Parenchyma	Kidney Parenchyma	C64.9-Kidney, NOS	8312	Unknown	Blank(s)	Blank(s)	Blank(s)	Left - origin of primary	Positive histology	8312/3: Renal cell carcinoma	Distant	Blank(s)	Blank(s)	Blank(s)	Blank(s)	IV	T1b	N1	M1	Blank(s)	Blank(s)	Blank(s)	Blank(s)	Blank(s)	Blank(s)	Blank(s)	Blank(s)	0	None/Unknown	No/Unknown	67	No	No	Yes	No	Miscellaneous Malignant Cancer	Dead (attributable to this cancer dx)	Alive or dead due to cancer	1	Complete dates are available and there are more than 0 days of survival	Miscellaneous Malignant Cancer	Miscellaneous Neoplasms	Miscellaneous Hematopoietic Neoplasms	Dead	One primary only
50-54 years	Male	2011	Kidney and Renal Pelvis	Kidney Parenchyma	Kidney Parenchyma	C64.9-Kidney, NOS	8310	Undifferentiated; anaplastic; Grade IV	Blank(s)	Blank(s)	Blank(s)	Left - origin of primary	Positive histology	8310/3: Clear cell adenocarcinoma, NOS	Distant	Blank(s)	Blank(s)	Blank(s)	Blank(s)	IV	T4	N1	M1	Blank(s)	Blank(s)	Blank(s)	Blank(s)	Blank(s)	Blank(s)	Blank(s)	Blank(s)	50	None/Unknown	No/Unknown	170	Yes	No	Yes	Yes	Kidney and Renal Pelvis	Dead (attributable to this cancer dx)	Alive or dead due to cancer	1	Complete dates are available and there are more than 0 days of survival	Kidney and Renal Pelvis	Kidney Parenchyma	Kidney Parenchyma	Dead	One primary only
70-74 years	Male	2011	Kidney and Renal Pelvis	Kidney Parenchyma	Kidney Parenchyma	C64.9-Kidney, NOS	8312	Unknown	Blank(s)	Blank(s)	Blank(s)	Left - origin of primary	Radiography without microscopic confirm	8312/3: Renal cell carcinoma	Distant	Blank(s)	Blank(s)	Blank(s)	Blank(s)	IV	T2a	N1	M1	Blank(s)	Blank(s)	Blank(s)	Blank(s)	Blank(s)	Blank(s)	Blank(s)	Blank(s)	0	None/Unknown	No/Unknown	85	No	No	Yes	No	Kidney and Renal Pelvis	Dead (attributable to this cancer dx)	Alive or dead due to cancer	0	Complete dates are available and there are 0 days of survival	Kidney and Renal Pelvis	Kidney Parenchyma	Kidney Parenchyma	Dead	One primary only
55-59 years	Male	2011	Kidney and Renal Pelvis	Kidney Parenchyma	Kidney Parenchyma	C64.9-Kidney, NOS	8312	Unknown	Blank(s)	Blank(s)	Blank(s)	Left - origin of primary	Positive histology	8312/3: Renal cell carcinoma	Distant	Blank(s)	Blank(s)	Blank(s)	Blank(s)	IV	T3NOS	N1	M1	Blank(s)	Blank(s)	Blank(s)	Blank(s)	Blank(s)	Blank(s)	Blank(s)	Blank(s)	0	None/Unknown	No/Unknown	18	No	No	Yes	Yes	Kidney and Renal Pelvis	Dead (attributable to this cancer dx)	Alive or dead due to cancer	8	Complete dates are available and there are more than 0 days of survival	Kidney and Renal Pelvis	Kidney Parenchyma	Kidney Parenchyma	Dead	One primary only
55-59 years	Female	2011	Kidney and Renal Pelvis	Kidney Parenchyma	Kidney Parenchyma	C64.9-Kidney, NOS	8260	Unknown	Blank(s)	Blank(s)	Blank(s)	Left - origin of primary	Positive histology	8260/3: Papillary adenocarcinoma, NOS	Distant	Blank(s)	Blank(s)	Blank(s)	Blank(s)	IV	T3a	N1	M1	Blank(s)	Blank(s)	Blank(s)	Blank(s)	Blank(s)	Blank(s)	Blank(s)	Blank(s)	50	None/Unknown	No/Unknown	35	No	No	Yes	No	Kidney and Renal Pelvis	Dead (attributable to this cancer dx)	Alive or dead due to cancer	3	Complete dates are available and there are more than 0 days of survival	Kidney and Renal Pelvis	Kidney Parenchyma	Kidney Parenchyma	Dead	One primary only
50-54 years	Male	2011	Kidney and Renal Pelvis	Kidney Parenchyma	Kidney Parenchyma	C64.9-Kidney, NOS	8312	Unknown	Blank(s)	Blank(s)	Blank(s)	Left - origin of primary	Positive histology	8312/3: Renal cell carcinoma	Distant	Blank(s)	Blank(s)	Blank(s)	Blank(s)	IV	T4	N0	M1	Blank(s)	Blank(s)	Blank(s)	Blank(s)	Blank(s)	Blank(s)	Blank(s)	Blank(s)	50	None/Unknown	Yes	119	No	No	Yes	Yes	Kidney and Renal Pelvis	Dead (attributable to this cancer dx)	Alive or dead due to cancer	12	Complete dates are available and there are more than 0 days of survival	Kidney and Renal Pelvis	Kidney Parenchyma	Kidney Parenchyma	Dead	One primary only
85+ years	Male	2011	Kidney and Renal Pelvis	Kidney Parenchyma	Kidney Parenchyma	C64.9-Kidney, NOS	8310	Unknown	Blank(s)	Blank(s)	Blank(s)	Right - origin of primary	Positive histology	8310/3: Clear cell adenocarcinoma, NOS	Distant	Blank(s)	Blank(s)	Blank(s)	Blank(s)	IV	T4	N0	M1	Blank(s)	Blank(s)	Blank(s)	Blank(s)	Blank(s)	Blank(s)	Blank(s)	Blank(s)	0	None/Unknown	No/Unknown	27	No	No	Yes	Yes	Other Cause of Death	Alive or dead of other cause	Dead (attributable to causes other than this cancer dx)	0	Complete dates are available and there are more than 0 days of survival	Other Cause of Death	Other COD	Other COD	Dead	One primary only
55-59 years	Male	2011	Kidney and Renal Pelvis	Kidney Parenchyma	Kidney Parenchyma	C64.9-Kidney, NOS	8310	Moderately differentiated; Grade II	Blank(s)	Blank(s)	Blank(s)	Right - origin of primary	Positive histology	8310/3: Clear cell adenocarcinoma, NOS	Distant	Blank(s)	Blank(s)	Blank(s)	Blank(s)	IV	T4	N0	M1	Blank(s)	Blank(s)	Blank(s)	Blank(s)	Blank(s)	Blank(s)	Blank(s)	Blank(s)	0	None/Unknown	Yes	86	No	No	Yes	Yes	Kidney and Renal Pelvis	Dead (attributable to this cancer dx)	Alive or dead due to cancer	41	Complete dates are available and there are more than 0 days of survival	Kidney and Renal Pelvis	Kidney Parenchyma	Kidney Parenchyma	Dead	One primary only
55-59 years	Female	2011	Kidney and Renal Pelvis	Kidney Parenchyma	Kidney Parenchyma	C64.9-Kidney, NOS	8312	Undifferentiated; anaplastic; Grade IV	Blank(s)	Blank(s)	Blank(s)	Right - origin of primary	Positive histology	8312/3: Renal cell carcinoma	Distant	Blank(s)	Blank(s)	Blank(s)	Blank(s)	IV	T3a	N0	M1	Blank(s)	Blank(s)	Blank(s)	Blank(s)	Blank(s)	Blank(s)	Blank(s)	Blank(s)	50	None/Unknown	Yes	180	No	No	Yes	Yes	Kidney and Renal Pelvis	Dead (attributable to this cancer dx)	Alive or dead due to cancer	8	Complete dates are available and there are more than 0 days of survival	Kidney and Renal Pelvis	Kidney Parenchyma	Kidney Parenchyma	Dead	One primary only
85+ years	Male	2011	Kidney and Renal Pelvis	Kidney Parenchyma	Kidney Parenchyma	C64.9-Kidney, NOS	8010	Unknown	Blank(s)	Blank(s)	Blank(s)	Right - origin of primary	Positive histology	8010/3: Carcinoma, NOS	Distant	Blank(s)	Blank(s)	Blank(s)	Blank(s)	IV	T1a	N0	M1	Blank(s)	Blank(s)	Blank(s)	Blank(s)	Blank(s)	Blank(s)	Blank(s)	Blank(s)	0	None/Unknown	No/Unknown	35	No	No	Yes	No	Diseases of Heart	Alive or dead of other cause	Dead (attributable to causes other than this cancer dx)	2	Complete dates are available and there are more than 0 days of survival	Diseases of Heart	Other and unspecified disorders of the circulatory system	Other and unspecified disorders of the circulatory system	Dead	One primary only
60-64 years	Male	2011	Kidney and Renal Pelvis	Kidney Parenchyma	Kidney Parenchyma	C64.9-Kidney, NOS	8310	Unknown	Blank(s)	Blank(s)	Blank(s)	Left - origin of primary	Positive histology	8310/3: Clear cell adenocarcinoma, NOS	Distant	Blank(s)	Blank(s)	Blank(s)	Blank(s)	IV	T3b	N1	M1	Blank(s)	Blank(s)	Blank(s)	Blank(s)	Blank(s)	Blank(s)	Blank(s)	Blank(s)	0	None/Unknown	Yes	80	No	No	Yes	No	Kidney and Renal Pelvis	Dead (attributable to this cancer dx)	Alive or dead due to cancer	7	Complete dates are available and there are more than 0 days of survival	Kidney and Renal Pelvis	Kidney Parenchyma	Kidney Parenchyma	Dead	One primary only
65-69 years	Male	2011	Kidney and Renal Pelvis	Kidney Parenchyma	Kidney Parenchyma	C64.9-Kidney, NOS	8312	Unknown	Blank(s)	Blank(s)	Blank(s)	Left - origin of primary	Positive exfoliative cytology, no positive histology	8312/3: Renal cell carcinoma	Distant	Blank(s)	Blank(s)	Blank(s)	Blank(s)	IV	T3b	N1	M1	Blank(s)	Blank(s)	Blank(s)	Blank(s)	Blank(s)	Blank(s)	Blank(s)	Blank(s)	0	None/Unknown	Yes	150	Yes	No	Yes	Yes	Kidney and Renal Pelvis	Dead (attributable to this cancer dx)	Alive or dead due to cancer	29	Complete dates are available and there are more than 0 days of survival	Kidney and Renal Pelvis	Kidney Parenchyma	Kidney Parenchyma	Dead	One primary only
75-79 years	Female	2011	Kidney and Renal Pelvis	Kidney Parenchyma	Kidney Parenchyma	C64.9-Kidney, NOS	8310	Moderately differentiated; Grade II	Blank(s)	Blank(s)	Blank(s)	Right - origin of primary	Positive histology	8310/3: Clear cell adenocarcinoma, NOS	Distant	Blank(s)	Blank(s)	Blank(s)	Blank(s)	IV	T1b	N0	M1	Blank(s)	Blank(s)	Blank(s)	Blank(s)	Blank(s)	Blank(s)	Blank(s)	Blank(s)	50	None/Unknown	No/Unknown	60	No	No	Yes	Yes	Kidney and Renal Pelvis	Dead (attributable to this cancer dx)	Alive or dead due to cancer	6	Complete dates are available and there are more than 0 days of survival	Kidney and Renal Pelvis	Kidney Parenchyma	Kidney Parenchyma	Dead	One primary only
85+ years	Male	2011	Kidney and Renal Pelvis	Kidney Parenchyma	Kidney Parenchyma	C64.9-Kidney, NOS	8312	Unknown	Blank(s)	Blank(s)	Blank(s)	Right - origin of primary	Radiography without microscopic confirm	8312/3: Renal cell carcinoma	Distant	Blank(s)	Blank(s)	Blank(s)	Blank(s)	IV	T3a	N0	M1	Blank(s)	Blank(s)	Blank(s)	Blank(s)	Blank(s)	Blank(s)	Blank(s)	Blank(s)	0	None/Unknown	No/Unknown	110	No	No	Yes	Yes	Kidney and Renal Pelvis	Dead (attributable to this cancer dx)	Alive or dead due to cancer	0	Complete dates are available and there are more than 0 days of survival	Kidney and Renal Pelvis	Kidney Parenchyma	Kidney Parenchyma	Dead	One primary only
65-69 years	Male	2011	Kidney and Renal Pelvis	Kidney Parenchyma	Kidney Parenchyma	C64.9-Kidney, NOS	8310	Unknown	Blank(s)	Blank(s)	Blank(s)	Right - origin of primary	Positive histology	8310/3: Clear cell adenocarcinoma, NOS	Distant	Blank(s)	Blank(s)	Blank(s)	Blank(s)	IV	T3a	N1	M1	Blank(s)	Blank(s)	Blank(s)	Blank(s)	Blank(s)	Blank(s)	Blank(s)	Blank(s)	0	None/Unknown	Yes	124	No	No	Yes	Yes	Kidney and Renal Pelvis	Dead (attributable to this cancer dx)	Alive or dead due to cancer	3	Complete dates are available and there are more than 0 days of survival	Kidney and Renal Pelvis	Kidney Parenchyma	Kidney Parenchyma	Dead	One primary only
65-69 years	Male	2011	Kidney and Renal Pelvis	Kidney Parenchyma	Kidney Parenchyma	C64.9-Kidney, NOS	8312	Poorly differentiated; Grade III	Blank(s)	Blank(s)	Blank(s)	Left - origin of primary	Positive histology	8312/3: Renal cell carcinoma	Distant	Blank(s)	Blank(s)	Blank(s)	Blank(s)	IV	T4	N1	M1	Blank(s)	Blank(s)	Blank(s)	Blank(s)	Blank(s)	Blank(s)	Blank(s)	Blank(s)	0	None/Unknown	Yes	100	No	No	Yes	Yes	Alive	Alive or dead of other cause	Alive or dead due to cancer	9	Complete dates are available and there are more than 0 days of survival	Alive	Alive	Alive	Alive	One primary only
40-44 years	Male	2011	Kidney and Renal Pelvis	Kidney Parenchyma	Kidney Parenchyma	C64.9-Kidney, NOS	8260	Undifferentiated; anaplastic; Grade IV	Blank(s)	Blank(s)	Blank(s)	Right - origin of primary	Positive histology	8260/3: Papillary adenocarcinoma, NOS	Distant	Blank(s)	Blank(s)	Blank(s)	Blank(s)	IV	T4	N0	M1	Blank(s)	Blank(s)	Blank(s)	Blank(s)	Blank(s)	Blank(s)	Blank(s)	Blank(s)	50	None/Unknown	No/Unknown	13	No	No	Yes	No	Kidney and Renal Pelvis	Dead (attributable to this cancer dx)	Alive or dead due to cancer	1	Complete dates are available and there are more than 0 days of survival	Kidney and Renal Pelvis	Kidney Parenchyma	Kidney Parenchyma	Dead	One primary only
75-79 years	Female	2011	Kidney and Renal Pelvis	Kidney Parenchyma	Kidney Parenchyma	C64.9-Kidney, NOS	8310	Moderately differentiated; Grade II	Blank(s)	Blank(s)	Blank(s)	Left - origin of primary	Positive histology	8310/3: Clear cell adenocarcinoma, NOS	Distant	Blank(s)	Blank(s)	Blank(s)	Blank(s)	IV	T3a	N0	M1	Blank(s)	Blank(s)	Blank(s)	Blank(s)	Blank(s)	Blank(s)	Blank(s)	Blank(s)	0	None/Unknown	Yes	61	Yes	Yes	Yes	No	Kidney and Renal Pelvis	Dead (attributable to this cancer dx)	Alive or dead due to cancer	23	Complete dates are available and there are more than 0 days of survival	Kidney and Renal Pelvis	Kidney Parenchyma	Kidney Parenchyma	Dead	One primary only
50-54 years	Male	2011	Kidney and Renal Pelvis	Kidney Parenchyma	Kidney Parenchyma	C64.9-Kidney, NOS	8310	Undifferentiated; anaplastic; Grade IV	Blank(s)	Blank(s)	Blank(s)	Left - origin of primary	Radiography without microscopic confirm	8310/3: Clear cell adenocarcinoma, NOS	Distant	Blank(s)	Blank(s)	Blank(s)	Blank(s)	IV	T3a	N1	M1	Blank(s)	Blank(s)	Blank(s)	Blank(s)	Blank(s)	Blank(s)	Blank(s)	Blank(s)	0	None/Unknown	No/Unknown	130	No	No	Yes	Yes	Miscellaneous Malignant Cancer	Dead (attributable to this cancer dx)	Alive or dead due to cancer	0	Complete dates are available and there are 0 days of survival	Miscellaneous Malignant Cancer	Miscellaneous Neoplasms	Miscellaneous Neoplasms	Dead	One primary only
30-34 years	Female	2011	Kidney and Renal Pelvis	Kidney Parenchyma	Kidney Parenchyma	C64.9-Kidney, NOS	8130	Poorly differentiated; Grade III	Blank(s)	Blank(s)	Blank(s)	Right - origin of primary	Positive histology	8130/3: Papillary transitional cell carcinoma	Distant	Blank(s)	Blank(s)	Blank(s)	Blank(s)	IV	T3b	N1	M1	Blank(s)	Blank(s)	Blank(s)	Blank(s)	Blank(s)	Blank(s)	Blank(s)	Blank(s)	0	None/Unknown	Yes	180	No	No	Yes	Yes	Miscellaneous Malignant Cancer	Dead (attributable to this cancer dx)	Alive or dead due to cancer	2	Complete dates are available and there are more than 0 days of survival	Miscellaneous Malignant Cancer	Miscellaneous Neoplasms	Miscellaneous Neoplasms	Dead	One primary only
70-74 years	Male	2011	Kidney and Renal Pelvis	Kidney Parenchyma	Kidney Parenchyma	C64.9-Kidney, NOS	8312	Unknown	Blank(s)	Blank(s)	Blank(s)	Left - origin of primary	Positive histology	8312/3: Renal cell carcinoma	Distant	Blank(s)	Blank(s)	Blank(s)	Blank(s)	IV	T3a	N0	M1	Blank(s)	Blank(s)	Blank(s)	Blank(s)	Blank(s)	Blank(s)	Blank(s)	Blank(s)	0	None/Unknown	No/Unknown	150	No	No	Yes	Yes	Diseases of Heart	Alive or dead of other cause	Dead (attributable to causes other than this cancer dx)	1	Complete dates are available and there are more than 0 days of survival	Diseases of Heart	Ischemic heart disease	Ischemic heart disease	Dead	One primary only
80-84 years	Female	2011	Kidney and Renal Pelvis	Kidney Parenchyma	Kidney Parenchyma	C64.9-Kidney, NOS	8312	Moderately differentiated; Grade II	Blank(s)	Blank(s)	Blank(s)	Right - origin of primary	Positive histology	8312/3: Renal cell carcinoma	Distant	Blank(s)	Blank(s)	Blank(s)	Blank(s)	IV	T4	N0	M1	Blank(s)	Blank(s)	Blank(s)	Blank(s)	Blank(s)	Blank(s)	Blank(s)	Blank(s)	0	None/Unknown	Yes	129	Yes	No	Yes	Yes	Kidney and Renal Pelvis	Dead (attributable to this cancer dx)	Alive or dead due to cancer	7	Complete dates are available and there are more than 0 days of survival	Kidney and Renal Pelvis	Kidney Parenchyma	Kidney Parenchyma	Dead	One primary only
65-69 years	Male	2011	Kidney and Renal Pelvis	Kidney Parenchyma	Kidney Parenchyma	C64.9-Kidney, NOS	8312	Poorly differentiated; Grade III	Blank(s)	Blank(s)	Blank(s)	Right - origin of primary	Positive histology	8312/3: Renal cell carcinoma	Distant	Blank(s)	Blank(s)	Blank(s)	Blank(s)	IV	T4	N0	M1	Blank(s)	Blank(s)	Blank(s)	Blank(s)	Blank(s)	Blank(s)	Blank(s)	Blank(s)	0	None/Unknown	Yes	88	No	No	Yes	Yes	Kidney and Renal Pelvis	Dead (attributable to this cancer dx)	Alive or dead due to cancer	11	Complete dates are available and there are more than 0 days of survival	Kidney and Renal Pelvis	Kidney Parenchyma	Kidney Parenchyma	Dead	One primary only
80-84 years	Female	2011	Kidney and Renal Pelvis	Kidney Parenchyma	Kidney Parenchyma	C64.9-Kidney, NOS	8310	Undifferentiated; anaplastic; Grade IV	Blank(s)	Blank(s)	Blank(s)	Left - origin of primary	Positive histology	8310/3: Clear cell adenocarcinoma, NOS	Distant	Blank(s)	Blank(s)	Blank(s)	Blank(s)	IV	T4	N0	M1	Blank(s)	Blank(s)	Blank(s)	Blank(s)	Blank(s)	Blank(s)	Blank(s)	Blank(s)	50	None/Unknown	No/Unknown	97	No	No	Yes	Yes	Kidney and Renal Pelvis	Dead (attributable to this cancer dx)	Alive or dead due to cancer	12	Complete dates are available and there are more than 0 days of survival	Kidney and Renal Pelvis	Kidney Parenchyma	Kidney Parenchyma	Dead	One primary only
50-54 years	Male	2011	Kidney and Renal Pelvis	Kidney Parenchyma	Kidney Parenchyma	C64.9-Kidney, NOS	8310	Unknown	Blank(s)	Blank(s)	Blank(s)	Left - origin of primary	Positive histology	8310/3: Clear cell adenocarcinoma, NOS	Distant	Blank(s)	Blank(s)	Blank(s)	Blank(s)	IV	T3a	N1	M1	Blank(s)	Blank(s)	Blank(s)	Blank(s)	Blank(s)	Blank(s)	Blank(s)	Blank(s)	0	Beam radiation	Yes	90	No	Yes	Yes	Yes	Kidney and Renal Pelvis	Dead (attributable to this cancer dx)	Alive or dead due to cancer	3	Complete dates are available and there are more than 0 days of survival	Kidney and Renal Pelvis	Kidney Parenchyma	Kidney Parenchyma	Dead	One primary only
85+ years	Female	2011	Kidney and Renal Pelvis	Kidney Parenchyma	Kidney Parenchyma	C64.9-Kidney, NOS	8000	Unknown	Blank(s)	Blank(s)	Blank(s)	Left - origin of primary	Radiography without microscopic confirm	8000/3: Neoplasm, malignant	Distant	Blank(s)	Blank(s)	Blank(s)	Blank(s)	IV	T4	N0	M1	Blank(s)	Blank(s)	Blank(s)	Blank(s)	Blank(s)	Blank(s)	Blank(s)	Blank(s)	0	Refused (1988+)	No/Unknown	108	Yes	No	Yes	Yes	Kidney and Renal Pelvis	Dead (attributable to this cancer dx)	Alive or dead due to cancer	2	Complete dates are available and there are more than 0 days of survival	Kidney and Renal Pelvis	Kidney Parenchyma	Kidney Parenchyma	Dead	One primary only
50-54 years	Male	2011	Kidney and Renal Pelvis	Kidney Parenchyma	Kidney Parenchyma	C64.9-Kidney, NOS	8310	Poorly differentiated; Grade III	Blank(s)	Blank(s)	Blank(s)	Right - origin of primary	Positive histology	8310/3: Clear cell adenocarcinoma, NOS	Distant	Blank(s)	Blank(s)	Blank(s)	Blank(s)	IV	T4	N0	M1	Blank(s)	Blank(s)	Blank(s)	Blank(s)	Blank(s)	Blank(s)	Blank(s)	Blank(s)	50	None/Unknown	Yes	135	No	No	Yes	Yes	Kidney and Renal Pelvis	Dead (attributable to this cancer dx)	Alive or dead due to cancer	27	Complete dates are available and there are more than 0 days of survival	Kidney and Renal Pelvis	Kidney Parenchyma	Kidney Parenchyma	Dead	One primary only
75-79 years	Male	2011	Kidney and Renal Pelvis	Kidney Parenchyma	Kidney Parenchyma	C64.9-Kidney, NOS	8260	Unknown	Blank(s)	Blank(s)	Blank(s)	Right - origin of primary	Positive histology	8260/3: Papillary adenocarcinoma, NOS	Distant	Blank(s)	Blank(s)	Blank(s)	Blank(s)	IV	T3b	N0	M1	Blank(s)	Blank(s)	Blank(s)	Blank(s)	Blank(s)	Blank(s)	Blank(s)	Blank(s)	0	Beam radiation	Yes	78	Yes	No	Yes	No	Kidney and Renal Pelvis	Dead (attributable to this cancer dx)	Alive or dead due to cancer	1	Complete dates are available and there are more than 0 days of survival	Kidney and Renal Pelvis	Kidney Parenchyma	Kidney Parenchyma	Dead	One primary only
65-69 years	Male	2011	Kidney and Renal Pelvis	Kidney Parenchyma	Kidney Parenchyma	C64.9-Kidney, NOS	8310	Unknown	Blank(s)	Blank(s)	Blank(s)	Left - origin of primary	Positive histology	8310/3: Clear cell adenocarcinoma, NOS	Distant	Blank(s)	Blank(s)	Blank(s)	Blank(s)	IV	T3b	N0	M1	Blank(s)	Blank(s)	Blank(s)	Blank(s)	Blank(s)	Blank(s)	Blank(s)	Blank(s)	0	None/Unknown	Yes	123	No	No	Yes	No	Kidney and Renal Pelvis	Dead (attributable to this cancer dx)	Alive or dead due to cancer	3	Complete dates are available and there are more than 0 days of survival	Kidney and Renal Pelvis	Kidney Parenchyma	Kidney Parenchyma	Dead	One primary only
50-54 years	Female	2011	Kidney and Renal Pelvis	Kidney Parenchyma	Kidney Parenchyma	C64.9-Kidney, NOS	8310	Poorly differentiated; Grade III	Blank(s)	Blank(s)	Blank(s)	Left - origin of primary	Positive histology	8310/3: Clear cell adenocarcinoma, NOS	Distant	Blank(s)	Blank(s)	Blank(s)	Blank(s)	IV	T2b	N0	M1	Blank(s)	Blank(s)	Blank(s)	Blank(s)	Blank(s)	Blank(s)	Blank(s)	Blank(s)	50	None/Unknown	Yes	105	No	No	Yes	Yes	Kidney and Renal Pelvis	Dead (attributable to this cancer dx)	Alive or dead due to cancer	72	Complete dates are available and there are more than 0 days of survival	Kidney and Renal Pelvis	Kidney Parenchyma	Kidney Parenchyma	Dead	One primary only
65-69 years	Female	2011	Kidney and Renal Pelvis	Kidney Parenchyma	Kidney Parenchyma	C64.9-Kidney, NOS	8310	Unknown	Blank(s)	Blank(s)	Blank(s)	Left - origin of primary	Positive histology	8310/3: Clear cell adenocarcinoma, NOS	Distant	Blank(s)	Blank(s)	Blank(s)	Blank(s)	IV	T2a	N0	M1	Blank(s)	Blank(s)	Blank(s)	Blank(s)	Blank(s)	Blank(s)	Blank(s)	Blank(s)	0	Beam radiation	Yes	96	No	Yes	Yes	Yes	Diseases of Heart	Alive or dead of other cause	Dead (attributable to causes other than this cancer dx)	17	Complete dates are available and there are more than 0 days of survival	Diseases of Heart	Other and unspecified disorders of the circulatory system	Other and unspecified disorders of the circulatory system	Dead	One primary only
60-64 years	Male	2011	Kidney and Renal Pelvis	Kidney Parenchyma	Kidney Parenchyma	C64.9-Kidney, NOS	8312	Unknown	Blank(s)	Blank(s)	Blank(s)	Right - origin of primary	Positive histology	8312/3: Renal cell carcinoma	Distant	Blank(s)	Blank(s)	Blank(s)	Blank(s)	IV	T3b	N1	M1	Blank(s)	Blank(s)	Blank(s)	Blank(s)	Blank(s)	Blank(s)	Blank(s)	Blank(s)	0	None/Unknown	No/Unknown	140	Yes	No	Yes	No	Kidney and Renal Pelvis	Dead (attributable to this cancer dx)	Alive or dead due to cancer	1	Complete dates are available and there are more than 0 days of survival	Kidney and Renal Pelvis	Kidney Parenchyma	Kidney Parenchyma	Dead	One primary only
55-59 years	Male	2011	Kidney and Renal Pelvis	Kidney Parenchyma	Kidney Parenchyma	C64.9-Kidney, NOS	8312	Unknown	Blank(s)	Blank(s)	Blank(s)	Right - origin of primary	Positive histology	8312/3: Renal cell carcinoma	Distant	Blank(s)	Blank(s)	Blank(s)	Blank(s)	IV	T2a	N0	M1	Blank(s)	Blank(s)	Blank(s)	Blank(s)	Blank(s)	Blank(s)	Blank(s)	Blank(s)	0	None/Unknown	Yes	77	No	No	Yes	No	Kidney and Renal Pelvis	Dead (attributable to this cancer dx)	Alive or dead due to cancer	9	Complete dates are available and there are more than 0 days of survival	Kidney and Renal Pelvis	Kidney Parenchyma	Kidney Parenchyma	Dead	One primary only
40-44 years	Male	2011	Kidney and Renal Pelvis	Kidney Parenchyma	Kidney Parenchyma	C64.9-Kidney, NOS	8312	Unknown	Blank(s)	Blank(s)	Blank(s)	Left - origin of primary	Positive histology	8312/3: Renal cell carcinoma	Distant	Blank(s)	Blank(s)	Blank(s)	Blank(s)	IV	T2b	N0	M1	Blank(s)	Blank(s)	Blank(s)	Blank(s)	Blank(s)	Blank(s)	Blank(s)	Blank(s)	0	None/Unknown	Yes	120	Yes	No	Yes	Yes	Kidney and Renal Pelvis	Dead (attributable to this cancer dx)	Alive or dead due to cancer	9	Complete dates are available and there are more than 0 days of survival	Kidney and Renal Pelvis	Kidney Parenchyma	Kidney Parenchyma	Dead	One primary only
60-64 years	Female	2012	Kidney and Renal Pelvis	Kidney Parenchyma	Kidney Parenchyma	C64.9-Kidney, NOS	8312	Unknown	Blank(s)	Blank(s)	Blank(s)	Right - origin of primary	Positive histology	8312/3: Renal cell carcinoma	Distant	Blank(s)	Blank(s)	Blank(s)	Blank(s)	IV	T4	N1	M1	Blank(s)	Blank(s)	Blank(s)	Blank(s)	Blank(s)	Blank(s)	Blank(s)	Blank(s)	0	None/Unknown	Yes	100	No	No	Yes	No	Kidney and Renal Pelvis	Dead (attributable to this cancer dx)	Alive or dead due to cancer	2	Complete dates are available and there are more than 0 days of survival	Kidney and Renal Pelvis	Kidney Parenchyma	Kidney Parenchyma	Dead	One primary only
80-84 years	Female	2012	Kidney and Renal Pelvis	Kidney Parenchyma	Kidney Parenchyma	C64.9-Kidney, NOS	8312	Unknown	Blank(s)	Blank(s)	Blank(s)	Left - origin of primary	Radiography without microscopic confirm	8312/3: Renal cell carcinoma	Distant	Blank(s)	Blank(s)	Blank(s)	Blank(s)	IV	T3a	N0	M1	Blank(s)	Blank(s)	Blank(s)	Blank(s)	Blank(s)	Blank(s)	Blank(s)	Blank(s)	0	Beam radiation	No/Unknown	74	Yes	No	Yes	No	Kidney and Renal Pelvis	Dead (attributable to this cancer dx)	Alive or dead due to cancer	0	Complete dates are available and there are more than 0 days of survival	Kidney and Renal Pelvis	Kidney Parenchyma	Kidney Parenchyma	Dead	One primary only
60-64 years	Male	2012	Kidney and Renal Pelvis	Kidney Parenchyma	Kidney Parenchyma	C64.9-Kidney, NOS	8312	Unknown	Blank(s)	Blank(s)	Blank(s)	Right - origin of primary	Positive histology	8312/3: Renal cell carcinoma	Distant	Blank(s)	Blank(s)	Blank(s)	Blank(s)	IV	T1b	N0	M1	Blank(s)	Blank(s)	Blank(s)	Blank(s)	Blank(s)	Blank(s)	Blank(s)	Blank(s)	0	Beam radiation	Yes	51	Yes	No	Yes	Yes	Kidney and Renal Pelvis	Dead (attributable to this cancer dx)	Alive or dead due to cancer	11	Complete dates are available and there are more than 0 days of survival	Kidney and Renal Pelvis	Kidney Parenchyma	Kidney Parenchyma	Dead	One primary only
40-44 years	Male	2012	Kidney and Renal Pelvis	Kidney Parenchyma	Kidney Parenchyma	C64.9-Kidney, NOS	8310	Moderately differentiated; Grade II	Blank(s)	Blank(s)	Blank(s)	Left - origin of primary	Positive histology	8310/3: Clear cell adenocarcinoma, NOS	Distant	Blank(s)	Blank(s)	Blank(s)	Blank(s)	IV	T2b	N0	M1	Blank(s)	Blank(s)	Blank(s)	Blank(s)	Blank(s)	Blank(s)	Blank(s)	Blank(s)	50	Beam radiation	Yes	135	Yes	No	Yes	No	Kidney and Renal Pelvis	Dead (attributable to this cancer dx)	Alive or dead due to cancer	4	Complete dates are available and there are more than 0 days of survival	Kidney and Renal Pelvis	Kidney Parenchyma	Kidney Parenchyma	Dead	One primary only
60-64 years	Male	2012	Kidney and Renal Pelvis	Kidney Parenchyma	Kidney Parenchyma	C64.9-Kidney, NOS	8312	Unknown	Blank(s)	Blank(s)	Blank(s)	Right - origin of primary	Radiography without microscopic confirm	8312/3: Renal cell carcinoma	Distant	Blank(s)	Blank(s)	Blank(s)	Blank(s)	IV	T3b	N1	M1	Blank(s)	Blank(s)	Blank(s)	Blank(s)	Blank(s)	Blank(s)	Blank(s)	Blank(s)	0	None/Unknown	No/Unknown	82	Yes	No	Yes	Yes	Kidney and Renal Pelvis	Dead (attributable to this cancer dx)	Alive or dead due to cancer	9	Complete dates are available and there are more than 0 days of survival	Kidney and Renal Pelvis	Kidney Parenchyma	Kidney Parenchyma	Dead	One primary only
55-59 years	Male	2012	Kidney and Renal Pelvis	Kidney Parenchyma	Kidney Parenchyma	C64.9-Kidney, NOS	8312	Moderately differentiated; Grade II	Blank(s)	Blank(s)	Blank(s)	Right - origin of primary	Positive histology	8312/3: Renal cell carcinoma	Distant	Blank(s)	Blank(s)	Blank(s)	Blank(s)	IV	T4	N1	M1	Blank(s)	Blank(s)	Blank(s)	Blank(s)	Blank(s)	Blank(s)	Blank(s)	Blank(s)	0	None/Unknown	Yes	90	No	No	Yes	Yes	Kidney and Renal Pelvis	Dead (attributable to this cancer dx)	Alive or dead due to cancer	50	Complete dates are available and there are more than 0 days of survival	Kidney and Renal Pelvis	Kidney Parenchyma	Kidney Parenchyma	Dead	One primary only
70-74 years	Male	2012	Kidney and Renal Pelvis	Kidney Parenchyma	Kidney Parenchyma	C64.9-Kidney, NOS	8310	Moderately differentiated; Grade II	Blank(s)	Blank(s)	Blank(s)	Left - origin of primary	Positive histology	8310/3: Clear cell adenocarcinoma, NOS	Distant	Blank(s)	Blank(s)	Blank(s)	Blank(s)	IV	T3a	N0	M1	Blank(s)	Blank(s)	Blank(s)	Blank(s)	Blank(s)	Blank(s)	Blank(s)	Blank(s)	50	None/Unknown	No/Unknown	75	No	No	Yes	No	Kidney and Renal Pelvis	Dead (attributable to this cancer dx)	Alive or dead due to cancer	40	Complete dates are available and there are more than 0 days of survival	Kidney and Renal Pelvis	Kidney Parenchyma	Kidney Parenchyma	Dead	One primary only
80-84 years	Male	2012	Kidney and Renal Pelvis	Kidney Parenchyma	Kidney Parenchyma	C64.9-Kidney, NOS	8312	Unknown	Blank(s)	Blank(s)	Blank(s)	Left - origin of primary	Positive histology	8312/3: Renal cell carcinoma	Distant	Blank(s)	Blank(s)	Blank(s)	Blank(s)	IV	T2b	N1	M1	Blank(s)	Blank(s)	Blank(s)	Blank(s)	Blank(s)	Blank(s)	Blank(s)	Blank(s)	0	None/Unknown	Yes	127	No	No	Yes	No	Kidney and Renal Pelvis	Dead (attributable to this cancer dx)	Alive or dead due to cancer	10	Complete dates are available and there are more than 0 days of survival	Kidney and Renal Pelvis	Kidney Parenchyma	Kidney Parenchyma	Dead	One primary only
75-79 years	Female	2012	Kidney and Renal Pelvis	Kidney Parenchyma	Kidney Parenchyma	C64.9-Kidney, NOS	8312	Undifferentiated; anaplastic; Grade IV	Blank(s)	Blank(s)	Blank(s)	Right - origin of primary	Positive histology	8312/3: Renal cell carcinoma	Distant	Blank(s)	Blank(s)	Blank(s)	Blank(s)	IV	T3b	N1	M1	Blank(s)	Blank(s)	Blank(s)	Blank(s)	Blank(s)	Blank(s)	Blank(s)	Blank(s)	70	None/Unknown	Yes	75	No	No	Yes	No	Kidney and Renal Pelvis	Dead (attributable to this cancer dx)	Alive or dead due to cancer	5	Complete dates are available and there are more than 0 days of survival	Kidney and Renal Pelvis	Kidney Parenchyma	Kidney Parenchyma	Dead	One primary only
80-84 years	Male	2012	Kidney and Renal Pelvis	Kidney Parenchyma	Kidney Parenchyma	C64.9-Kidney, NOS	8312	Unknown	Blank(s)	Blank(s)	Blank(s)	Right - origin of primary	Radiography without microscopic confirm	8312/3: Renal cell carcinoma	Distant	Blank(s)	Blank(s)	Blank(s)	Blank(s)	IV	T2b	N0	M1	Blank(s)	Blank(s)	Blank(s)	Blank(s)	Blank(s)	Blank(s)	Blank(s)	Blank(s)	0	None/Unknown	No/Unknown	200	No	No	Yes	No	Miscellaneous Malignant Cancer	Dead (attributable to this cancer dx)	Alive or dead due to cancer	0	Complete dates are available and there are more than 0 days of survival	Miscellaneous Malignant Cancer	Miscellaneous Neoplasms	Miscellaneous Neoplasms	Dead	One primary only
70-74 years	Male	2012	Kidney and Renal Pelvis	Kidney Parenchyma	Kidney Parenchyma	C64.9-Kidney, NOS	8120	Poorly differentiated; Grade III	Blank(s)	Blank(s)	Blank(s)	Right - origin of primary	Positive histology	8120/3: Transitional cell carcinoma, NOS	Distant	Blank(s)	Blank(s)	Blank(s)	Blank(s)	IV	T3a	N1	M1	Blank(s)	Blank(s)	Blank(s)	Blank(s)	Blank(s)	Blank(s)	Blank(s)	Blank(s)	50	None/Unknown	Yes	62	No	No	Yes	No	Other Urinary Organs	Dead (attributable to this cancer dx)	Alive or dead due to cancer	10	Complete dates are available and there are more than 0 days of survival	Other Urinary Organs	Urethra	Urethra	Dead	One primary only
60-64 years	Female	2012	Kidney and Renal Pelvis	Kidney Parenchyma	Kidney Parenchyma	C64.9-Kidney, NOS	8312	Unknown	Blank(s)	Blank(s)	Blank(s)	Right - origin of primary	Clinical diagnosis only	8312/3: Renal cell carcinoma	Distant	Blank(s)	Blank(s)	Blank(s)	Blank(s)	IV	T3b	N0	M1	Blank(s)	Blank(s)	Blank(s)	Blank(s)	Blank(s)	Blank(s)	Blank(s)	Blank(s)	0	None/Unknown	Yes	75	No	No	Yes	Yes	Kidney and Renal Pelvis	Dead (attributable to this cancer dx)	Alive or dead due to cancer	9	Complete dates are available and there are more than 0 days of survival	Kidney and Renal Pelvis	Kidney Parenchyma	Kidney Parenchyma	Dead	One primary only
45-49 years	Male	2012	Kidney and Renal Pelvis	Kidney Parenchyma	Kidney Parenchyma	C64.9-Kidney, NOS	8312	Poorly differentiated; Grade III	Blank(s)	Blank(s)	Blank(s)	Left - origin of primary	Positive histology	8312/3: Renal cell carcinoma	Distant	Blank(s)	Blank(s)	Blank(s)	Blank(s)	IV	T2b	N1	M1	Blank(s)	Blank(s)	Blank(s)	Blank(s)	Blank(s)	Blank(s)	Blank(s)	Blank(s)	0	None/Unknown	Yes	180	No	No	Yes	Yes	Kidney and Renal Pelvis	Dead (attributable to this cancer dx)	Alive or dead due to cancer	4	Complete dates are available and there are more than 0 days of survival	Kidney and Renal Pelvis	Kidney Parenchyma	Kidney Parenchyma	Dead	One primary only
60-64 years	Female	2012	Kidney and Renal Pelvis	Kidney Parenchyma	Kidney Parenchyma	C64.9-Kidney, NOS	8310	Undifferentiated; anaplastic; Grade IV	Blank(s)	Blank(s)	Blank(s)	Left - origin of primary	Positive histology	8310/3: Clear cell adenocarcinoma, NOS	Distant	Blank(s)	Blank(s)	Blank(s)	Blank(s)	IV	T4	N1	M1	Blank(s)	Blank(s)	Blank(s)	Blank(s)	Blank(s)	Blank(s)	Blank(s)	Blank(s)	50	None/Unknown	No/Unknown	175	Yes	No	Yes	Yes	Symptoms, Signs and Ill-Defined Conditions	Alive or dead of other cause	Dead (attributable to causes other than this cancer dx)	2	Complete dates are available and there are more than 0 days of survival	Symptoms, Signs and Ill-Defined Conditions	Symptoms, Signs and Ill-Defined Conditions	Symptoms, Signs and Ill-Defined Conditions	Dead	One primary only
80-84 years	Male	2012	Kidney and Renal Pelvis	Kidney Parenchyma	Kidney Parenchyma	C64.9-Kidney, NOS	8310	Moderately differentiated; Grade II	Blank(s)	Blank(s)	Blank(s)	Left - origin of primary	Positive histology	8310/3: Clear cell adenocarcinoma, NOS	Distant	Blank(s)	Blank(s)	Blank(s)	Blank(s)	IV	T3a	N1	M1	Blank(s)	Blank(s)	Blank(s)	Blank(s)	Blank(s)	Blank(s)	Blank(s)	Blank(s)	0	None/Unknown	No/Unknown	100	No	No	Yes	No	Kidney and Renal Pelvis	Dead (attributable to this cancer dx)	Alive or dead due to cancer	0	Complete dates are available and there are more than 0 days of survival	Kidney and Renal Pelvis	Kidney Parenchyma	Kidney Parenchyma	Dead	One primary only
65-69 years	Female	2012	Kidney and Renal Pelvis	Kidney Parenchyma	Kidney Parenchyma	C64.9-Kidney, NOS	8312	Unknown	Blank(s)	Blank(s)	Blank(s)	Left - origin of primary	Positive histology	8312/3: Renal cell carcinoma	Distant	Blank(s)	Blank(s)	Blank(s)	Blank(s)	IV	T3a	N0	M1	Blank(s)	Blank(s)	Blank(s)	Blank(s)	Blank(s)	Blank(s)	Blank(s)	Blank(s)	50	None/Unknown	No/Unknown	170	No	No	Yes	Yes	Kidney and Renal Pelvis	Dead (attributable to this cancer dx)	Alive or dead due to cancer	13	Complete dates are available and there are more than 0 days of survival	Kidney and Renal Pelvis	Kidney Parenchyma	Kidney Parenchyma	Dead	One primary only
55-59 years	Male	2012	Kidney and Renal Pelvis	Kidney Parenchyma	Kidney Parenchyma	C64.9-Kidney, NOS	8310	Unknown	Blank(s)	Blank(s)	Blank(s)	Left - origin of primary	Positive histology	8310/3: Clear cell adenocarcinoma, NOS	Distant	Blank(s)	Blank(s)	Blank(s)	Blank(s)	IV	T4	N1	M1	Blank(s)	Blank(s)	Blank(s)	Blank(s)	Blank(s)	Blank(s)	Blank(s)	Blank(s)	0	Beam radiation	Yes	130	Yes	No	Yes	Yes	Kidney and Renal Pelvis	Dead (attributable to this cancer dx)	Alive or dead due to cancer	1	Complete dates are available and there are more than 0 days of survival	Kidney and Renal Pelvis	Kidney Parenchyma	Kidney Parenchyma	Dead	One primary only
55-59 years	Female	2012	Kidney and Renal Pelvis	Kidney Parenchyma	Kidney Parenchyma	C64.9-Kidney, NOS	8318	Undifferentiated; anaplastic; Grade IV	Blank(s)	Blank(s)	Blank(s)	Right - origin of primary	Positive histology	8318/3: Renal cell carcinoma, sarcomatoid	Distant	Blank(s)	Blank(s)	Blank(s)	Blank(s)	IV	T4	N0	M1	Blank(s)	Blank(s)	Blank(s)	Blank(s)	Blank(s)	Blank(s)	Blank(s)	Blank(s)	40	None/Unknown	Yes	147	No	No	Yes	Yes	Kidney and Renal Pelvis	Dead (attributable to this cancer dx)	Alive or dead due to cancer	9	Complete dates are available and there are more than 0 days of survival	Kidney and Renal Pelvis	Kidney Parenchyma	Kidney Parenchyma	Dead	One primary only
85+ years	Male	2012	Kidney and Renal Pelvis	Kidney Parenchyma	Kidney Parenchyma	C64.9-Kidney, NOS	8310	Unknown	Blank(s)	Blank(s)	Blank(s)	Left - origin of primary	Positive histology	8310/3: Clear cell adenocarcinoma, NOS	Distant	Blank(s)	Blank(s)	Blank(s)	Blank(s)	IV	T1b	N1	M1	Blank(s)	Blank(s)	Blank(s)	Blank(s)	Blank(s)	Blank(s)	Blank(s)	Blank(s)	0	None/Unknown	No/Unknown	65	Yes	No	Yes	Yes	Kidney and Renal Pelvis	Dead (attributable to this cancer dx)	Alive or dead due to cancer	0	Complete dates are available and there are more than 0 days of survival	Kidney and Renal Pelvis	Kidney Parenchyma	Kidney Parenchyma	Dead	One primary only
50-54 years	Male	2012	Kidney and Renal Pelvis	Kidney Parenchyma	Kidney Parenchyma	C64.9-Kidney, NOS	8310	Poorly differentiated; Grade III	Blank(s)	Blank(s)	Blank(s)	Right - origin of primary	Positive histology	8310/3: Clear cell adenocarcinoma, NOS	Distant	Blank(s)	Blank(s)	Blank(s)	Blank(s)	IV	T1b	N0	M1	Blank(s)	Blank(s)	Blank(s)	Blank(s)	Blank(s)	Blank(s)	Blank(s)	Blank(s)	50	None/Unknown	Yes	70	Yes	No	Yes	Yes	Alive	Alive or dead of other cause	Alive or dead due to cancer	110	Complete dates are available and there are more than 0 days of survival	Alive	Alive	Alive	Alive	One primary only
65-69 years	Male	2012	Kidney and Renal Pelvis	Kidney Parenchyma	Kidney Parenchyma	C64.9-Kidney, NOS	8010	Unknown	Blank(s)	Blank(s)	Blank(s)	Left - origin of primary	Positive histology	8010/3: Carcinoma, NOS	Distant	Blank(s)	Blank(s)	Blank(s)	Blank(s)	IV	T2a	N1	M1	Blank(s)	Blank(s)	Blank(s)	Blank(s)	Blank(s)	Blank(s)	Blank(s)	Blank(s)	0	None/Unknown	Yes	90	Yes	No	Yes	Yes	Kidney and Renal Pelvis	Dead (attributable to this cancer dx)	Alive or dead due to cancer	11	Complete dates are available and there are more than 0 days of survival	Kidney and Renal Pelvis	Kidney Parenchyma	Kidney Parenchyma	Dead	One primary only
75-79 years	Female	2012	Kidney and Renal Pelvis	Kidney Parenchyma	Kidney Parenchyma	C64.9-Kidney, NOS	8312	Unknown	Blank(s)	Blank(s)	Blank(s)	Right - origin of primary	Positive histology	8312/3: Renal cell carcinoma	Distant	Blank(s)	Blank(s)	Blank(s)	Blank(s)	IV	T3a	N1	M1	Blank(s)	Blank(s)	Blank(s)	Blank(s)	Blank(s)	Blank(s)	Blank(s)	Blank(s)	0	None/Unknown	No/Unknown	124	Yes	No	Yes	No	Kidney and Renal Pelvis	Dead (attributable to this cancer dx)	Alive or dead due to cancer	2	Complete dates are available and there are more than 0 days of survival	Kidney and Renal Pelvis	Kidney Parenchyma	Kidney Parenchyma	Dead	One primary only
50-54 years	Female	2012	Kidney and Renal Pelvis	Kidney Parenchyma	Kidney Parenchyma	C64.9-Kidney, NOS	8310	Unknown	Blank(s)	Blank(s)	Blank(s)	Left - origin of primary	Positive histology	8310/3: Clear cell adenocarcinoma, NOS	Distant	Blank(s)	Blank(s)	Blank(s)	Blank(s)	IV	T2a	N0	M1	Blank(s)	Blank(s)	Blank(s)	Blank(s)	Blank(s)	Blank(s)	Blank(s)	Blank(s)	40	None/Unknown	Yes	71	No	No	Yes	No	Kidney and Renal Pelvis	Dead (attributable to this cancer dx)	Alive or dead due to cancer	18	Complete dates are available and there are more than 0 days of survival	Kidney and Renal Pelvis	Kidney Parenchyma	Kidney Parenchyma	Dead	One primary only
55-59 years	Male	2012	Kidney and Renal Pelvis	Kidney Parenchyma	Kidney Parenchyma	C64.9-Kidney, NOS	8310	Moderately differentiated; Grade II	Blank(s)	Blank(s)	Blank(s)	Left - origin of primary	Positive histology	8310/3: Clear cell adenocarcinoma, NOS	Distant	Blank(s)	Blank(s)	Blank(s)	Blank(s)	IV	T2b	N0	M1	Blank(s)	Blank(s)	Blank(s)	Blank(s)	Blank(s)	Blank(s)	Blank(s)	Blank(s)	0	None/Unknown	Yes	120	No	No	Yes	Yes	Kidney and Renal Pelvis	Dead (attributable to this cancer dx)	Alive or dead due to cancer	2	Complete dates are available and there are more than 0 days of survival	Kidney and Renal Pelvis	Kidney Parenchyma	Kidney Parenchyma	Dead	One primary only
80-84 years	Male	2012	Kidney and Renal Pelvis	Kidney Parenchyma	Kidney Parenchyma	C64.9-Kidney, NOS	8312	Unknown	Blank(s)	Blank(s)	Blank(s)	Right - origin of primary	Positive histology	8312/3: Renal cell carcinoma	Distant	Blank(s)	Blank(s)	Blank(s)	Blank(s)	IV	T2b	N0	M1	Blank(s)	Blank(s)	Blank(s)	Blank(s)	Blank(s)	Blank(s)	Blank(s)	Blank(s)	0	None/Unknown	No/Unknown	130	Yes	No	Yes	No	Kidney and Renal Pelvis	Dead (attributable to this cancer dx)	Alive or dead due to cancer	2	Complete dates are available and there are more than 0 days of survival	Kidney and Renal Pelvis	Kidney Parenchyma	Kidney Parenchyma	Dead	One primary only
75-79 years	Female	2012	Kidney and Renal Pelvis	Kidney Parenchyma	Kidney Parenchyma	C64.9-Kidney, NOS	8310	Unknown	Blank(s)	Blank(s)	Blank(s)	Left - origin of primary	Positive histology	8310/3: Clear cell adenocarcinoma, NOS	Distant	Blank(s)	Blank(s)	Blank(s)	Blank(s)	IV	T1a	N0	M1	Blank(s)	Blank(s)	Blank(s)	Blank(s)	Blank(s)	Blank(s)	Blank(s)	Blank(s)	0	Beam radiation	No/Unknown	20	Yes	No	Yes	No	Kidney and Renal Pelvis	Dead (attributable to this cancer dx)	Alive or dead due to cancer	3	Complete dates are available and there are more than 0 days of survival	Kidney and Renal Pelvis	Kidney Parenchyma	Kidney Parenchyma	Dead	One primary only
70-74 years	Female	2012	Kidney and Renal Pelvis	Kidney Parenchyma	Kidney Parenchyma	C64.9-Kidney, NOS	8310	Unknown	Blank(s)	Blank(s)	Blank(s)	Right - origin of primary	Positive histology	8310/3: Clear cell adenocarcinoma, NOS	Distant	Blank(s)	Blank(s)	Blank(s)	Blank(s)	IV	T3a	N1	M1	Blank(s)	Blank(s)	Blank(s)	Blank(s)	Blank(s)	Blank(s)	Blank(s)	Blank(s)	0	Beam radiation	No/Unknown	100	Yes	Yes	Yes	Yes	Kidney and Renal Pelvis	Dead (attributable to this cancer dx)	Alive or dead due to cancer	2	Complete dates are available and there are more than 0 days of survival	Kidney and Renal Pelvis	Kidney Parenchyma	Kidney Parenchyma	Dead	One primary only
75-79 years	Female	2012	Kidney and Renal Pelvis	Kidney Parenchyma	Kidney Parenchyma	C64.9-Kidney, NOS	8312	Unknown	Blank(s)	Blank(s)	Blank(s)	Left - origin of primary	Positive histology	8312/3: Renal cell carcinoma	Distant	Blank(s)	Blank(s)	Blank(s)	Blank(s)	IV	T3b	N0	M1	Blank(s)	Blank(s)	Blank(s)	Blank(s)	Blank(s)	Blank(s)	Blank(s)	Blank(s)	0	None/Unknown	No/Unknown	75	No	No	Yes	No	Kidney and Renal Pelvis	Dead (attributable to this cancer dx)	Alive or dead due to cancer	5	Complete dates are available and there are more than 0 days of survival	Kidney and Renal Pelvis	Kidney Parenchyma	Kidney Parenchyma	Dead	One primary only
75-79 years	Female	2012	Kidney and Renal Pelvis	Kidney Parenchyma	Kidney Parenchyma	C64.9-Kidney, NOS	8312	Unknown	Blank(s)	Blank(s)	Blank(s)	Left - origin of primary	Radiography without microscopic confirm	8312/3: Renal cell carcinoma	Distant	Blank(s)	Blank(s)	Blank(s)	Blank(s)	IV	T1a	N0	M1	Blank(s)	Blank(s)	Blank(s)	Blank(s)	Blank(s)	Blank(s)	Blank(s)	Blank(s)	0	None/Unknown	No/Unknown	33	Yes	No	Yes	Yes	Lung and Bronchus	Dead (attributable to this cancer dx)	Alive or dead due to cancer	1	Complete dates are available and there are more than 0 days of survival	Lung and Bronchus	Lung And Bronchus	Lung And Bronchus	Dead	One primary only
70-74 years	Male	2012	Kidney and Renal Pelvis	Kidney Parenchyma	Kidney Parenchyma	C64.9-Kidney, NOS	8312	Unknown	Blank(s)	Blank(s)	Blank(s)	Left - origin of primary	Positive exfoliative cytology, no positive histology	8312/3: Renal cell carcinoma	Distant	Blank(s)	Blank(s)	Blank(s)	Blank(s)	IV	T2a	N1	M1	Blank(s)	Blank(s)	Blank(s)	Blank(s)	Blank(s)	Blank(s)	Blank(s)	Blank(s)	0	None/Unknown	No/Unknown	81	No	No	Yes	Yes	Miscellaneous Malignant Cancer	Dead (attributable to this cancer dx)	Alive or dead due to cancer	0	Complete dates are available and there are more than 0 days of survival	Miscellaneous Malignant Cancer	Miscellaneous Neoplasms	Miscellaneous Neoplasms	Dead	One primary only
80-84 years	Male	2012	Kidney and Renal Pelvis	Kidney Parenchyma	Kidney Parenchyma	C64.9-Kidney, NOS	8312	Unknown	Blank(s)	Blank(s)	Blank(s)	Left - origin of primary	Radiography without microscopic confirm	8312/3: Renal cell carcinoma	Distant	Blank(s)	Blank(s)	Blank(s)	Blank(s)	IV	T1a	N0	M1	Blank(s)	Blank(s)	Blank(s)	Blank(s)	Blank(s)	Blank(s)	Blank(s)	Blank(s)	0	None/Unknown	No/Unknown	30	No	No	Yes	No	Alzheimers (ICD-9 and 10 only)	Alive or dead of other cause	Dead (attributable to causes other than this cancer dx)	53	Complete dates are available and there are more than 0 days of survival	Alzheimers (ICD-9 and 10 only)	Alzheimer's (ICD-9 and ICD-10 only)	Alzheimer's (ICD-9 and ICD-10 only)	Dead	One primary only
65-69 years	Female	2012	Kidney and Renal Pelvis	Kidney Parenchyma	Kidney Parenchyma	C64.9-Kidney, NOS	8120	Poorly differentiated; Grade III	Blank(s)	Blank(s)	Blank(s)	Right - origin of primary	Positive histology	8120/3: Transitional cell carcinoma, NOS	Distant	Blank(s)	Blank(s)	Blank(s)	Blank(s)	IV	T3a	N0	M1	Blank(s)	Blank(s)	Blank(s)	Blank(s)	Blank(s)	Blank(s)	Blank(s)	Blank(s)	50	None/Unknown	Yes	75	Yes	No	Yes	Yes	Kidney and Renal Pelvis	Dead (attributable to this cancer dx)	Alive or dead due to cancer	4	Complete dates are available and there are more than 0 days of survival	Kidney and Renal Pelvis	Kidney Parenchyma	Kidney Parenchyma	Dead	One primary only
60-64 years	Male	2012	Kidney and Renal Pelvis	Kidney Parenchyma	Kidney Parenchyma	C64.9-Kidney, NOS	8310	Poorly differentiated; Grade III	Blank(s)	Blank(s)	Blank(s)	Left - origin of primary	Positive histology	8310/3: Clear cell adenocarcinoma, NOS	Distant	Blank(s)	Blank(s)	Blank(s)	Blank(s)	IV	T1a	N1	M1	Blank(s)	Blank(s)	Blank(s)	Blank(s)	Blank(s)	Blank(s)	Blank(s)	Blank(s)	0	None/Unknown	No/Unknown	32	Yes	No	Yes	No	Kidney and Renal Pelvis	Dead (attributable to this cancer dx)	Alive or dead due to cancer	0	Complete dates are available and there are more than 0 days of survival	Kidney and Renal Pelvis	Kidney Parenchyma	Kidney Parenchyma	Dead	One primary only
60-64 years	Male	2012	Kidney and Renal Pelvis	Kidney Parenchyma	Kidney Parenchyma	C64.9-Kidney, NOS	8312	Unknown	Blank(s)	Blank(s)	Blank(s)	Right - origin of primary	Positive histology	8312/3: Renal cell carcinoma	Distant	Blank(s)	Blank(s)	Blank(s)	Blank(s)	IV	T2a	N0	M1	Blank(s)	Blank(s)	Blank(s)	Blank(s)	Blank(s)	Blank(s)	Blank(s)	Blank(s)	50	None/Unknown	Yes	100	No	No	Yes	Yes	Kidney and Renal Pelvis	Dead (attributable to this cancer dx)	Alive or dead due to cancer	21	Complete dates are available and there are more than 0 days of survival	Kidney and Renal Pelvis	Kidney Parenchyma	Kidney Parenchyma	Dead	One primary only
85+ years	Male	2012	Kidney and Renal Pelvis	Kidney Parenchyma	Kidney Parenchyma	C64.9-Kidney, NOS	8312	Unknown	Blank(s)	Blank(s)	Blank(s)	Left - origin of primary	Radiography without microscopic confirm	8312/3: Renal cell carcinoma	Distant	Blank(s)	Blank(s)	Blank(s)	Blank(s)	IV	T2a	N1	M1	Blank(s)	Blank(s)	Blank(s)	Blank(s)	Blank(s)	Blank(s)	Blank(s)	Blank(s)	0	None/Unknown	No/Unknown	94	No	No	Yes	Yes	Nephritis, Nephrotic Syndrome and Nephrosis	Dead (attributable to this cancer dx)	Alive or dead due to cancer	1	Complete dates are available and there are more than 0 days of survival	Nephritis, Nephrotic Syndrome and Nephrosis	Nephritis, Nephrotic Syndrome and Nephrosis	Nephritis, Nephrotic Syndrome and Nephrosis	Dead	One primary only
65-69 years	Female	2012	Kidney and Renal Pelvis	Kidney Parenchyma	Kidney Parenchyma	C64.9-Kidney, NOS	8312	Unknown	Blank(s)	Blank(s)	Blank(s)	Right - origin of primary	Radiography without microscopic confirm	8312/3: Renal cell carcinoma	Distant	Blank(s)	Blank(s)	Blank(s)	Blank(s)	IV	T3a	N0	M1	Blank(s)	Blank(s)	Blank(s)	Blank(s)	Blank(s)	Blank(s)	Blank(s)	Blank(s)	0	None/Unknown	No/Unknown	70	Yes	No	Yes	Yes	Kidney and Renal Pelvis	Dead (attributable to this cancer dx)	Alive or dead due to cancer	0	Complete dates are available and there are more than 0 days of survival	Kidney and Renal Pelvis	Kidney Parenchyma	Kidney Parenchyma	Dead	One primary only
50-54 years	Male	2012	Kidney and Renal Pelvis	Kidney Parenchyma	Kidney Parenchyma	C64.9-Kidney, NOS	8312	Unknown	Blank(s)	Blank(s)	Blank(s)	Left - origin of primary	Positive histology	8312/3: Renal cell carcinoma	Distant	Blank(s)	Blank(s)	Blank(s)	Blank(s)	IV	T3b	N0	M1	Blank(s)	Blank(s)	Blank(s)	Blank(s)	Blank(s)	Blank(s)	Blank(s)	Blank(s)	0	Beam radiation	Yes	143	No	Yes	Yes	Yes	Kidney and Renal Pelvis	Dead (attributable to this cancer dx)	Alive or dead due to cancer	11	Complete dates are available and there are more than 0 days of survival	Kidney and Renal Pelvis	Kidney Parenchyma	Kidney Parenchyma	Dead	One primary only
55-59 years	Female	2012	Kidney and Renal Pelvis	Kidney Parenchyma	Kidney Parenchyma	C64.9-Kidney, NOS	8310	Undifferentiated; anaplastic; Grade IV	Blank(s)	Blank(s)	Blank(s)	Left - origin of primary	Positive exfoliative cytology, no positive histology	8310/3: Clear cell adenocarcinoma, NOS	Distant	Blank(s)	Blank(s)	Blank(s)	Blank(s)	IV	T3a	N0	M1	Blank(s)	Blank(s)	Blank(s)	Blank(s)	Blank(s)	Blank(s)	Blank(s)	Blank(s)	0	None/Unknown	Yes	130	No	No	Yes	Yes	Kidney and Renal Pelvis	Dead (attributable to this cancer dx)	Alive or dead due to cancer	8	Complete dates are available and there are more than 0 days of survival	Kidney and Renal Pelvis	Kidney Parenchyma	Kidney Parenchyma	Dead	One primary only
60-64 years	Male	2012	Kidney and Renal Pelvis	Kidney Parenchyma	Kidney Parenchyma	C64.9-Kidney, NOS	8310	Moderately differentiated; Grade II	Blank(s)	Blank(s)	Blank(s)	Right - origin of primary	Positive histology	8310/3: Clear cell adenocarcinoma, NOS	Distant	Blank(s)	Blank(s)	Blank(s)	Blank(s)	IV	T3a	N0	M1	Blank(s)	Blank(s)	Blank(s)	Blank(s)	Blank(s)	Blank(s)	Blank(s)	Blank(s)	0	None/Unknown	No/Unknown	7	No	No	Yes	No	Kidney and Renal Pelvis	Dead (attributable to this cancer dx)	Alive or dead due to cancer	1	Complete dates are available and there are more than 0 days of survival	Kidney and Renal Pelvis	Kidney Parenchyma	Kidney Parenchyma	Dead	One primary only
50-54 years	Male	2012	Kidney and Renal Pelvis	Kidney Parenchyma	Kidney Parenchyma	C64.9-Kidney, NOS	8310	Undifferentiated; anaplastic; Grade IV	Blank(s)	Blank(s)	Blank(s)	Left - origin of primary	Positive histology	8310/3: Clear cell adenocarcinoma, NOS	Distant	Blank(s)	Blank(s)	Blank(s)	Blank(s)	IV	T3a	N1	M1	Blank(s)	Blank(s)	Blank(s)	Blank(s)	Blank(s)	Blank(s)	Blank(s)	Blank(s)	50	Beam radiation	No/Unknown	96	No	No	Yes	Yes	Kidney and Renal Pelvis	Dead (attributable to this cancer dx)	Alive or dead due to cancer	25	Complete dates are available and there are more than 0 days of survival	Kidney and Renal Pelvis	Kidney Parenchyma	Kidney Parenchyma	Dead	One primary only
70-74 years	Male	2012	Kidney and Renal Pelvis	Kidney Parenchyma	Kidney Parenchyma	C64.9-Kidney, NOS	8260	Unknown	Blank(s)	Blank(s)	Blank(s)	Left - origin of primary	Positive histology	8260/3: Papillary adenocarcinoma, NOS	Distant	Blank(s)	Blank(s)	Blank(s)	Blank(s)	IV	T2b	N0	M1	Blank(s)	Blank(s)	Blank(s)	Blank(s)	Blank(s)	Blank(s)	Blank(s)	Blank(s)	50	None/Unknown	Yes	105	Yes	No	Yes	Yes	Kidney and Renal Pelvis	Dead (attributable to this cancer dx)	Alive or dead due to cancer	11	Complete dates are available and there are more than 0 days of survival	Kidney and Renal Pelvis	Kidney Parenchyma	Kidney Parenchyma	Dead	One primary only
40-44 years	Female	2012	Kidney and Renal Pelvis	Kidney Parenchyma	Kidney Parenchyma	C64.9-Kidney, NOS	8312	Unknown	Blank(s)	Blank(s)	Blank(s)	Right - origin of primary	Positive histology	8312/3: Renal cell carcinoma	Distant	Blank(s)	Blank(s)	Blank(s)	Blank(s)	IV	T2a	N1	M1	Blank(s)	Blank(s)	Blank(s)	Blank(s)	Blank(s)	Blank(s)	Blank(s)	Blank(s)	0	None/Unknown	No/Unknown	100	No	Yes	Yes	No	Kidney and Renal Pelvis	Dead (attributable to this cancer dx)	Alive or dead due to cancer	1	Complete dates are available and there are more than 0 days of survival	Kidney and Renal Pelvis	Kidney Parenchyma	Kidney Parenchyma	Dead	One primary only
60-64 years	Female	2012	Kidney and Renal Pelvis	Kidney Parenchyma	Kidney Parenchyma	C64.9-Kidney, NOS	8310	Well differentiated; Grade I	Blank(s)	Blank(s)	Blank(s)	Left - origin of primary	Positive histology	8310/3: Clear cell adenocarcinoma, NOS	Distant	Blank(s)	Blank(s)	Blank(s)	Blank(s)	IV	T4	N0	M1	Blank(s)	Blank(s)	Blank(s)	Blank(s)	Blank(s)	Blank(s)	Blank(s)	Blank(s)	0	None/Unknown	Yes	104	Yes	No	Yes	Yes	Kidney and Renal Pelvis	Dead (attributable to this cancer dx)	Alive or dead due to cancer	1	Complete dates are available and there are more than 0 days of survival	Kidney and Renal Pelvis	Kidney Parenchyma	Kidney Parenchyma	Dead	One primary only
50-54 years	Female	2012	Kidney and Renal Pelvis	Kidney Parenchyma	Kidney Parenchyma	C64.9-Kidney, NOS	8260	Unknown	Blank(s)	Blank(s)	Blank(s)	Left - origin of primary	Radiography without microscopic confirm	8260/3: Papillary adenocarcinoma, NOS	Distant	Blank(s)	Blank(s)	Blank(s)	Blank(s)	IV	T2b	N1	M1	Blank(s)	Blank(s)	Blank(s)	Blank(s)	Blank(s)	Blank(s)	Blank(s)	Blank(s)	0	None/Unknown	No/Unknown	129	No	No	Yes	Yes	Kidney and Renal Pelvis	Dead (attributable to this cancer dx)	Alive or dead due to cancer	1	Complete dates are available and there are more than 0 days of survival	Kidney and Renal Pelvis	Kidney Parenchyma	Kidney Parenchyma	Dead	One primary only
50-54 years	Male	2012	Kidney and Renal Pelvis	Kidney Parenchyma	Kidney Parenchyma	C64.9-Kidney, NOS	8312	Undifferentiated; anaplastic; Grade IV	Blank(s)	Blank(s)	Blank(s)	Left - origin of primary	Positive histology	8312/3: Renal cell carcinoma	Distant	Blank(s)	Blank(s)	Blank(s)	Blank(s)	IV	T3a	N1	M1	Blank(s)	Blank(s)	Blank(s)	Blank(s)	Blank(s)	Blank(s)	Blank(s)	Blank(s)	50	Beam radiation	No/Unknown	150	Yes	No	Yes	Yes	Kidney and Renal Pelvis	Dead (attributable to this cancer dx)	Alive or dead due to cancer	13	Complete dates are available and there are more than 0 days of survival	Kidney and Renal Pelvis	Kidney Parenchyma	Kidney Parenchyma	Dead	One primary only
45-49 years	Female	2012	Kidney and Renal Pelvis	Kidney Parenchyma	Kidney Parenchyma	C64.9-Kidney, NOS	8312	Poorly differentiated; Grade III	Blank(s)	Blank(s)	Blank(s)	Left - origin of primary	Positive histology	8312/3: Renal cell carcinoma	Distant	Blank(s)	Blank(s)	Blank(s)	Blank(s)	IV	T3b	N1	M1	Blank(s)	Blank(s)	Blank(s)	Blank(s)	Blank(s)	Blank(s)	Blank(s)	Blank(s)	50	None/Unknown	Yes	180	No	No	Yes	Yes	Kidney and Renal Pelvis	Dead (attributable to this cancer dx)	Alive or dead due to cancer	20	Complete dates are available and there are more than 0 days of survival	Kidney and Renal Pelvis	Kidney Parenchyma	Kidney Parenchyma	Dead	One primary only
60-64 years	Male	2012	Kidney and Renal Pelvis	Kidney Parenchyma	Kidney Parenchyma	C64.9-Kidney, NOS	8255	Undifferentiated; anaplastic; Grade IV	Blank(s)	Blank(s)	Blank(s)	Left - origin of primary	Positive histology	8255/3: Adenocarcinoma with mixed subtypes	Distant	Blank(s)	Blank(s)	Blank(s)	Blank(s)	IV	T2a	N1	M1	Blank(s)	Blank(s)	Blank(s)	Blank(s)	Blank(s)	Blank(s)	Blank(s)	Blank(s)	0	None/Unknown	Yes	93	Yes	No	Yes	Yes	Kidney and Renal Pelvis	Dead (attributable to this cancer dx)	Alive or dead due to cancer	11	Complete dates are available and there are more than 0 days of survival	Kidney and Renal Pelvis	Kidney Parenchyma	Kidney Parenchyma	Dead	One primary only
85+ years	Male	2012	Kidney and Renal Pelvis	Kidney Parenchyma	Kidney Parenchyma	C64.9-Kidney, NOS	8312	Unknown	Blank(s)	Blank(s)	Blank(s)	Left - origin of primary	Positive histology	8312/3: Renal cell carcinoma	Distant	Blank(s)	Blank(s)	Blank(s)	Blank(s)	IV	T1a	N0	M1	Blank(s)	Blank(s)	Blank(s)	Blank(s)	Blank(s)	Blank(s)	Blank(s)	Blank(s)	0	None/Unknown	No/Unknown	30	No	No	Yes	Yes	Lung and Bronchus	Dead (attributable to this cancer dx)	Alive or dead due to cancer	0	Complete dates are available and there are more than 0 days of survival	Lung and Bronchus	Lung And Bronchus	Lung And Bronchus	Dead	One primary only
75-79 years	Female	2012	Kidney and Renal Pelvis	Kidney Parenchyma	Kidney Parenchyma	C64.9-Kidney, NOS	8312	Unknown	Blank(s)	Blank(s)	Blank(s)	Right - origin of primary	Positive histology	8312/3: Renal cell carcinoma	Distant	Blank(s)	Blank(s)	Blank(s)	Blank(s)	IV	T3a	N0	M1	Blank(s)	Blank(s)	Blank(s)	Blank(s)	Blank(s)	Blank(s)	Blank(s)	Blank(s)	0	None/Unknown	No/Unknown	191	No	No	Yes	Yes	Kidney and Renal Pelvis	Dead (attributable to this cancer dx)	Alive or dead due to cancer	11	Complete dates are available and there are more than 0 days of survival	Kidney and Renal Pelvis	Kidney Parenchyma	Kidney Parenchyma	Dead	One primary only
30-34 years	Male	2012	Kidney and Renal Pelvis	Kidney Parenchyma	Kidney Parenchyma	C64.9-Kidney, NOS	8312	Unknown	Blank(s)	Blank(s)	Blank(s)	Left - origin of primary	Positive histology	8312/3: Renal cell carcinoma	Distant	Blank(s)	Blank(s)	Blank(s)	Blank(s)	IV	T4	N1	M1	Blank(s)	Blank(s)	Blank(s)	Blank(s)	Blank(s)	Blank(s)	Blank(s)	Blank(s)	0	None/Unknown	Yes	36	No	No	Yes	No	Kidney and Renal Pelvis	Dead (attributable to this cancer dx)	Alive or dead due to cancer	1	Complete dates are available and there are more than 0 days of survival	Kidney and Renal Pelvis	Kidney Parenchyma	Kidney Parenchyma	Dead	One primary only
50-54 years	Male	2012	Kidney and Renal Pelvis	Kidney Parenchyma	Kidney Parenchyma	C64.9-Kidney, NOS	8318	Undifferentiated; anaplastic; Grade IV	Blank(s)	Blank(s)	Blank(s)	Left - origin of primary	Positive histology	8318/3: Renal cell carcinoma, sarcomatoid	Distant	Blank(s)	Blank(s)	Blank(s)	Blank(s)	IV	T4	N0	M1	Blank(s)	Blank(s)	Blank(s)	Blank(s)	Blank(s)	Blank(s)	Blank(s)	Blank(s)	50	None/Unknown	Yes	72	No	No	Yes	No	Kidney and Renal Pelvis	Dead (attributable to this cancer dx)	Alive or dead due to cancer	7	Complete dates are available and there are more than 0 days of survival	Kidney and Renal Pelvis	Kidney Parenchyma	Kidney Parenchyma	Dead	One primary only
60-64 years	Male	2012	Kidney and Renal Pelvis	Kidney Parenchyma	Kidney Parenchyma	C64.9-Kidney, NOS	8310	Unknown	Blank(s)	Blank(s)	Blank(s)	Left - origin of primary	Positive histology	8310/3: Clear cell adenocarcinoma, NOS	Distant	Blank(s)	Blank(s)	Blank(s)	Blank(s)	IV	T2b	N1	M1	Blank(s)	Blank(s)	Blank(s)	Blank(s)	Blank(s)	Blank(s)	Blank(s)	Blank(s)	0	Beam radiation	Yes	145	Yes	Yes	Yes	Yes	Kidney and Renal Pelvis	Dead (attributable to this cancer dx)	Alive or dead due to cancer	26	Complete dates are available and there are more than 0 days of survival	Kidney and Renal Pelvis	Kidney Parenchyma	Kidney Parenchyma	Dead	One primary only
65-69 years	Male	2012	Kidney and Renal Pelvis	Kidney Parenchyma	Kidney Parenchyma	C64.9-Kidney, NOS	8120	Poorly differentiated; Grade III	Blank(s)	Blank(s)	Blank(s)	Right - origin of primary	Positive histology	8120/3: Transitional cell carcinoma, NOS	Distant	Blank(s)	Blank(s)	Blank(s)	Blank(s)	IV	T1b	N0	M1	Blank(s)	Blank(s)	Blank(s)	Blank(s)	Blank(s)	Blank(s)	Blank(s)	Blank(s)	0	Beam radiation	Yes	55	Yes	Yes	Yes	No	Urinary Bladder	Dead (attributable to this cancer dx)	Alive or dead due to cancer	5	Complete dates are available and there are more than 0 days of survival	Urinary Bladder	Urinary Bladder	Urinary Bladder	Dead	One primary only
65-69 years	Female	2012	Kidney and Renal Pelvis	Kidney Parenchyma	Kidney Parenchyma	C64.9-Kidney, NOS	8312	Unknown	Blank(s)	Blank(s)	Blank(s)	Right - origin of primary	Positive exfoliative cytology, no positive histology	8312/3: Renal cell carcinoma	Distant	Blank(s)	Blank(s)	Blank(s)	Blank(s)	IV	T2b	N0	M1	Blank(s)	Blank(s)	Blank(s)	Blank(s)	Blank(s)	Blank(s)	Blank(s)	Blank(s)	0	None/Unknown	No/Unknown	113	Yes	No	Yes	Yes	Kidney and Renal Pelvis	Dead (attributable to this cancer dx)	Alive or dead due to cancer	0	Complete dates are available and there are more than 0 days of survival	Kidney and Renal Pelvis	Kidney Parenchyma	Kidney Parenchyma	Dead	One primary only
50-54 years	Male	2012	Kidney and Renal Pelvis	Kidney Parenchyma	Kidney Parenchyma	C64.9-Kidney, NOS	8310	Unknown	Blank(s)	Blank(s)	Blank(s)	Right - origin of primary	Positive histology	8310/3: Clear cell adenocarcinoma, NOS	Distant	Blank(s)	Blank(s)	Blank(s)	Blank(s)	IV	T4	N0	M1	Blank(s)	Blank(s)	Blank(s)	Blank(s)	Blank(s)	Blank(s)	Blank(s)	Blank(s)	0	Beam radiation	Yes	156	Yes	Yes	Yes	Yes	Kidney and Renal Pelvis	Dead (attributable to this cancer dx)	Alive or dead due to cancer	26	Complete dates are available and there are more than 0 days of survival	Kidney and Renal Pelvis	Kidney Parenchyma	Kidney Parenchyma	Dead	One primary only
50-54 years	Female	2012	Kidney and Renal Pelvis	Kidney Parenchyma	Kidney Parenchyma	C64.9-Kidney, NOS	8310	Poorly differentiated; Grade III	Blank(s)	Blank(s)	Blank(s)	Right - origin of primary	Positive histology	8310/3: Clear cell adenocarcinoma, NOS	Distant	Blank(s)	Blank(s)	Blank(s)	Blank(s)	IV	T3b	N1	M1	Blank(s)	Blank(s)	Blank(s)	Blank(s)	Blank(s)	Blank(s)	Blank(s)	Blank(s)	50	Beam radiation	No/Unknown	70	Yes	Yes	Yes	Yes	Kidney and Renal Pelvis	Dead (attributable to this cancer dx)	Alive or dead due to cancer	12	Complete dates are available and there are more than 0 days of survival	Kidney and Renal Pelvis	Kidney Parenchyma	Kidney Parenchyma	Dead	One primary only
70-74 years	Male	2012	Kidney and Renal Pelvis	Kidney Parenchyma	Kidney Parenchyma	C64.9-Kidney, NOS	8312	Unknown	Blank(s)	Blank(s)	Blank(s)	Right - origin of primary	Positive histology	8312/3: Renal cell carcinoma	Distant	Blank(s)	Blank(s)	Blank(s)	Blank(s)	IV	T3a	N1	M1	Blank(s)	Blank(s)	Blank(s)	Blank(s)	Blank(s)	Blank(s)	Blank(s)	Blank(s)	0	None/Unknown	Yes	12	Yes	No	Yes	Yes	Kidney and Renal Pelvis	Dead (attributable to this cancer dx)	Alive or dead due to cancer	2	Complete dates are available and there are more than 0 days of survival	Kidney and Renal Pelvis	Kidney Parenchyma	Kidney Parenchyma	Dead	One primary only
65-69 years	Male	2012	Kidney and Renal Pelvis	Kidney Parenchyma	Kidney Parenchyma	C64.9-Kidney, NOS	8312	Moderately differentiated; Grade II	Blank(s)	Blank(s)	Blank(s)	Left - origin of primary	Positive histology	8312/3: Renal cell carcinoma	Distant	Blank(s)	Blank(s)	Blank(s)	Blank(s)	IV	T3a	N0	M1	Blank(s)	Blank(s)	Blank(s)	Blank(s)	Blank(s)	Blank(s)	Blank(s)	Blank(s)	0	Refused (1988+)	No/Unknown	75	Yes	Yes	Yes	Yes	Kidney and Renal Pelvis	Dead (attributable to this cancer dx)	Alive or dead due to cancer	0	Complete dates are available and there are more than 0 days of survival	Kidney and Renal Pelvis	Kidney Parenchyma	Kidney Parenchyma	Dead	One primary only
40-44 years	Female	2012	Kidney and Renal Pelvis	Kidney Parenchyma	Kidney Parenchyma	C64.9-Kidney, NOS	8312	Unknown	Blank(s)	Blank(s)	Blank(s)	Right - origin of primary	Positive histology	8312/3: Renal cell carcinoma	Distant	Blank(s)	Blank(s)	Blank(s)	Blank(s)	IV	T4	N1	M1	Blank(s)	Blank(s)	Blank(s)	Blank(s)	Blank(s)	Blank(s)	Blank(s)	Blank(s)	0	None/Unknown	No/Unknown	92	No	No	Yes	Yes	Kidney and Renal Pelvis	Dead (attributable to this cancer dx)	Alive or dead due to cancer	2	Complete dates are available and there are more than 0 days of survival	Kidney and Renal Pelvis	Kidney Parenchyma	Kidney Parenchyma	Dead	One primary only
55-59 years	Male	2012	Kidney and Renal Pelvis	Kidney Parenchyma	Kidney Parenchyma	C64.9-Kidney, NOS	8310	Moderately differentiated; Grade II	Blank(s)	Blank(s)	Blank(s)	Right - origin of primary	Positive histology	8310/3: Clear cell adenocarcinoma, NOS	Distant	Blank(s)	Blank(s)	Blank(s)	Blank(s)	IV	T4	N1	M1	Blank(s)	Blank(s)	Blank(s)	Blank(s)	Blank(s)	Blank(s)	Blank(s)	Blank(s)	0	None/Unknown	Yes	136	No	No	Yes	Yes	Kidney and Renal Pelvis	Dead (attributable to this cancer dx)	Alive or dead due to cancer	8	Complete dates are available and there are more than 0 days of survival	Kidney and Renal Pelvis	Kidney Parenchyma	Kidney Parenchyma	Dead	One primary only
75-79 years	Female	2012	Kidney and Renal Pelvis	Kidney Parenchyma	Kidney Parenchyma	C64.9-Kidney, NOS	8312	Unknown	Blank(s)	Blank(s)	Blank(s)	Left - origin of primary	Radiography without microscopic confirm	8312/3: Renal cell carcinoma	Distant	Blank(s)	Blank(s)	Blank(s)	Blank(s)	IV	T2a	N0	M1	Blank(s)	Blank(s)	Blank(s)	Blank(s)	Blank(s)	Blank(s)	Blank(s)	Blank(s)	0	None/Unknown	No/Unknown	100	No	No	Yes	No	Kidney and Renal Pelvis	Dead (attributable to this cancer dx)	Alive or dead due to cancer	2	Complete dates are available and there are more than 0 days of survival	Kidney and Renal Pelvis	Kidney Parenchyma	Kidney Parenchyma	Dead	One primary only
60-64 years	Male	2012	Kidney and Renal Pelvis	Kidney Parenchyma	Kidney Parenchyma	C64.9-Kidney, NOS	8312	Unknown	Blank(s)	Blank(s)	Blank(s)	Left - origin of primary	Positive histology	8312/3: Renal cell carcinoma	Distant	Blank(s)	Blank(s)	Blank(s)	Blank(s)	IV	T3a	N0	M1	Blank(s)	Blank(s)	Blank(s)	Blank(s)	Blank(s)	Blank(s)	Blank(s)	Blank(s)	0	None/Unknown	Yes	110	No	Yes	Yes	Yes	Kidney and Renal Pelvis	Dead (attributable to this cancer dx)	Alive or dead due to cancer	0	Incomplete dates are available and there cannot be zero days of follow-up	Kidney and Renal Pelvis	Kidney Parenchyma	Kidney Parenchyma	Dead	One primary only
35-39 years	Female	2012	Kidney and Renal Pelvis	Kidney Parenchyma	Kidney Parenchyma	C64.9-Kidney, NOS	8033	Undifferentiated; anaplastic; Grade IV	Blank(s)	Blank(s)	Blank(s)	Left - origin of primary	Positive histology	8033/3: Pseudosarcomatous carcinoma	Distant	Blank(s)	Blank(s)	Blank(s)	Blank(s)	IV	T4	N0	M1	Blank(s)	Blank(s)	Blank(s)	Blank(s)	Blank(s)	Blank(s)	Blank(s)	Blank(s)	50	None/Unknown	Yes	170	No	Yes	Yes	No	Kidney and Renal Pelvis	Dead (attributable to this cancer dx)	Alive or dead due to cancer	5	Complete dates are available and there are more than 0 days of survival	Kidney and Renal Pelvis	Kidney Parenchyma	Kidney Parenchyma	Dead	One primary only
75-79 years	Female	2012	Kidney and Renal Pelvis	Kidney Parenchyma	Kidney Parenchyma	C64.9-Kidney, NOS	8310	Moderately differentiated; Grade II	Blank(s)	Blank(s)	Blank(s)	Left - origin of primary	Positive exfoliative cytology, no positive histology	8310/3: Clear cell adenocarcinoma, NOS	Distant	Blank(s)	Blank(s)	Blank(s)	Blank(s)	IV	T2b	N0	M1	Blank(s)	Blank(s)	Blank(s)	Blank(s)	Blank(s)	Blank(s)	Blank(s)	Blank(s)	0	Beam radiation	Yes	105	Yes	No	Yes	No	Kidney and Renal Pelvis	Dead (attributable to this cancer dx)	Alive or dead due to cancer	2	Complete dates are available and there are more than 0 days of survival	Kidney and Renal Pelvis	Kidney Parenchyma	Kidney Parenchyma	Dead	One primary only
55-59 years	Male	2012	Kidney and Renal Pelvis	Kidney Parenchyma	Kidney Parenchyma	C64.9-Kidney, NOS	8318	Unknown	Blank(s)	Blank(s)	Blank(s)	Left - origin of primary	Positive histology	8318/3: Renal cell carcinoma, sarcomatoid	Distant	Blank(s)	Blank(s)	Blank(s)	Blank(s)	IV	T4	N1	M1	Blank(s)	Blank(s)	Blank(s)	Blank(s)	Blank(s)	Blank(s)	Blank(s)	Blank(s)	0	None/Unknown	No/Unknown	125	No	No	Yes	Yes	Kidney and Renal Pelvis	Dead (attributable to this cancer dx)	Alive or dead due to cancer	5	Complete dates are available and there are more than 0 days of survival	Kidney and Renal Pelvis	Kidney Parenchyma	Kidney Parenchyma	Dead	One primary only
55-59 years	Male	2012	Kidney and Renal Pelvis	Kidney Parenchyma	Kidney Parenchyma	C64.9-Kidney, NOS	8310	Unknown	Blank(s)	Blank(s)	Blank(s)	Left - origin of primary	Positive histology	8310/3: Clear cell adenocarcinoma, NOS	Distant	Blank(s)	Blank(s)	Blank(s)	Blank(s)	IV	T2a	N0	M1	Blank(s)	Blank(s)	Blank(s)	Blank(s)	Blank(s)	Blank(s)	Blank(s)	Blank(s)	0	Beam radiation	Yes	100	Yes	No	Yes	Yes	Kidney and Renal Pelvis	Dead (attributable to this cancer dx)	Alive or dead due to cancer	2	Complete dates are available and there are more than 0 days of survival	Kidney and Renal Pelvis	Kidney Parenchyma	Kidney Parenchyma	Dead	One primary only
55-59 years	Male	2012	Kidney and Renal Pelvis	Kidney Parenchyma	Kidney Parenchyma	C64.9-Kidney, NOS	8312	Unknown	Blank(s)	Blank(s)	Blank(s)	Right - origin of primary	Radiography without microscopic confirm	8312/3: Renal cell carcinoma	Distant	Blank(s)	Blank(s)	Blank(s)	Blank(s)	IV	T4	N0	M1	Blank(s)	Blank(s)	Blank(s)	Blank(s)	Blank(s)	Blank(s)	Blank(s)	Blank(s)	0	None/Unknown	No/Unknown	153	No	Yes	Yes	Yes	Kidney and Renal Pelvis	Dead (attributable to this cancer dx)	Alive or dead due to cancer	2	Complete dates are available and there are more than 0 days of survival	Kidney and Renal Pelvis	Kidney Parenchyma	Kidney Parenchyma	Dead	One primary only
65-69 years	Male	2012	Kidney and Renal Pelvis	Kidney Parenchyma	Kidney Parenchyma	C64.9-Kidney, NOS	8033	Unknown	Blank(s)	Blank(s)	Blank(s)	Left - origin of primary	Positive histology	8033/3: Pseudosarcomatous carcinoma	Distant	Blank(s)	Blank(s)	Blank(s)	Blank(s)	IV	T3a	N0	M1	Blank(s)	Blank(s)	Blank(s)	Blank(s)	Blank(s)	Blank(s)	Blank(s)	Blank(s)	0	None/Unknown	No/Unknown	44	No	No	Yes	Yes	Kidney and Renal Pelvis	Dead (attributable to this cancer dx)	Alive or dead due to cancer	1	Complete dates are available and there are more than 0 days of survival	Kidney and Renal Pelvis	Kidney Parenchyma	Kidney Parenchyma	Dead	One primary only
60-64 years	Male	2012	Kidney and Renal Pelvis	Kidney Parenchyma	Kidney Parenchyma	C64.9-Kidney, NOS	8310	Poorly differentiated; Grade III	Blank(s)	Blank(s)	Blank(s)	Left - origin of primary	Positive histology	8310/3: Clear cell adenocarcinoma, NOS	Distant	Blank(s)	Blank(s)	Blank(s)	Blank(s)	IV	T4	N1	M1	Blank(s)	Blank(s)	Blank(s)	Blank(s)	Blank(s)	Blank(s)	Blank(s)	Blank(s)	50	None/Unknown	Yes	100	No	No	Yes	Yes	Kidney and Renal Pelvis	Dead (attributable to this cancer dx)	Alive or dead due to cancer	9	Complete dates are available and there are more than 0 days of survival	Kidney and Renal Pelvis	Kidney Parenchyma	Kidney Parenchyma	Dead	One primary only
60-64 years	Female	2012	Kidney and Renal Pelvis	Kidney Parenchyma	Kidney Parenchyma	C64.9-Kidney, NOS	8312	Unknown	Blank(s)	Blank(s)	Blank(s)	Right - origin of primary	Positive histology	8312/3: Renal cell carcinoma	Distant	Blank(s)	Blank(s)	Blank(s)	Blank(s)	IV	T3c	N1	M1	Blank(s)	Blank(s)	Blank(s)	Blank(s)	Blank(s)	Blank(s)	Blank(s)	Blank(s)	0	None/Unknown	No/Unknown	173	No	No	Yes	Yes	Kidney and Renal Pelvis	Dead (attributable to this cancer dx)	Alive or dead due to cancer	1	Complete dates are available and there are more than 0 days of survival	Kidney and Renal Pelvis	Kidney Parenchyma	Kidney Parenchyma	Dead	One primary only
65-69 years	Female	2012	Kidney and Renal Pelvis	Kidney Parenchyma	Kidney Parenchyma	C64.9-Kidney, NOS	8310	Moderately differentiated; Grade II	Blank(s)	Blank(s)	Blank(s)	Right - origin of primary	Positive histology	8310/3: Clear cell adenocarcinoma, NOS	Distant	Blank(s)	Blank(s)	Blank(s)	Blank(s)	IV	T2a	N0	M1	Blank(s)	Blank(s)	Blank(s)	Blank(s)	Blank(s)	Blank(s)	Blank(s)	Blank(s)	50	None/Unknown	No/Unknown	100	No	No	Yes	No	Diseases of Heart	Alive or dead of other cause	Dead (attributable to causes other than this cancer dx)	15	Complete dates are available and there are more than 0 days of survival	Diseases of Heart	Hypertensive disease	Hypertensive disease	Dead	One primary only
60-64 years	Female	2012	Kidney and Renal Pelvis	Kidney Parenchyma	Kidney Parenchyma	C64.9-Kidney, NOS	8312	Unknown	Blank(s)	Blank(s)	Blank(s)	Right - origin of primary	Radiography without microscopic confirm	8312/3: Renal cell carcinoma	Distant	Blank(s)	Blank(s)	Blank(s)	Blank(s)	IV	T2a	N0	M1	Blank(s)	Blank(s)	Blank(s)	Blank(s)	Blank(s)	Blank(s)	Blank(s)	Blank(s)	0	Beam radiation	No/Unknown	94	No	Yes	Yes	Yes	Kidney and Renal Pelvis	Dead (attributable to this cancer dx)	Alive or dead due to cancer	2	Complete dates are available and there are more than 0 days of survival	Kidney and Renal Pelvis	Kidney Parenchyma	Kidney Parenchyma	Dead	One primary only
70-74 years	Male	2012	Kidney and Renal Pelvis	Kidney Parenchyma	Kidney Parenchyma	C64.9-Kidney, NOS	8312	Unknown	Blank(s)	Blank(s)	Blank(s)	Left - origin of primary	Radiography without microscopic confirm	8312/3: Renal cell carcinoma	Distant	Blank(s)	Blank(s)	Blank(s)	Blank(s)	IV	T2b	N0	M1	Blank(s)	Blank(s)	Blank(s)	Blank(s)	Blank(s)	Blank(s)	Blank(s)	Blank(s)	0	None/Unknown	No/Unknown	110	No	No	Yes	Yes	Kidney and Renal Pelvis	Dead (attributable to this cancer dx)	Alive or dead due to cancer	0	Complete dates are available and there are more than 0 days of survival	Kidney and Renal Pelvis	Kidney Parenchyma	Kidney Parenchyma	Dead	One primary only
85+ years	Female	2012	Kidney and Renal Pelvis	Kidney Parenchyma	Kidney Parenchyma	C64.9-Kidney, NOS	8312	Unknown	Blank(s)	Blank(s)	Blank(s)	Right - origin of primary	Radiography without microscopic confirm	8312/3: Renal cell carcinoma	Distant	Blank(s)	Blank(s)	Blank(s)	Blank(s)	IV	T2b	N0	M1	Blank(s)	Blank(s)	Blank(s)	Blank(s)	Blank(s)	Blank(s)	Blank(s)	Blank(s)	0	None/Unknown	No/Unknown	130	No	No	Yes	Yes	Diseases of Heart	Alive or dead of other cause	Dead (attributable to causes other than this cancer dx)	0	Complete dates are available and there are more than 0 days of survival	Diseases of Heart	Other and unspecified disorders of the circulatory system	Other and unspecified disorders of the circulatory system	Dead	One primary only
65-69 years	Male	2012	Kidney and Renal Pelvis	Kidney Parenchyma	Kidney Parenchyma	C64.9-Kidney, NOS	8310	Unknown	Blank(s)	Blank(s)	Blank(s)	Left - origin of primary	Positive histology	8310/3: Clear cell adenocarcinoma, NOS	Distant	Blank(s)	Blank(s)	Blank(s)	Blank(s)	IV	T3NOS	N0	M1	Blank(s)	Blank(s)	Blank(s)	Blank(s)	Blank(s)	Blank(s)	Blank(s)	Blank(s)	0	Beam radiation	Yes	70	Yes	No	Yes	No	Alive	Alive or dead of other cause	Alive or dead due to cancer	118	Complete dates are available and there are more than 0 days of survival	Alive	Alive	Alive	Alive	One primary only
70-74 years	Male	2012	Kidney and Renal Pelvis	Kidney Parenchyma	Kidney Parenchyma	C64.9-Kidney, NOS	8312	Unknown	Blank(s)	Blank(s)	Blank(s)	Left - origin of primary	Positive histology	8312/3: Renal cell carcinoma	Distant	Blank(s)	Blank(s)	Blank(s)	Blank(s)	IV	T4	N1	M1	Blank(s)	Blank(s)	Blank(s)	Blank(s)	Blank(s)	Blank(s)	Blank(s)	Blank(s)	0	None/Unknown	Yes	170	No	No	Yes	Yes	Kidney and Renal Pelvis	Dead (attributable to this cancer dx)	Alive or dead due to cancer	12	Complete dates are available and there are more than 0 days of survival	Kidney and Renal Pelvis	Kidney Parenchyma	Kidney Parenchyma	Dead	One primary only
75-79 years	Female	2012	Kidney and Renal Pelvis	Kidney Parenchyma	Kidney Parenchyma	C64.9-Kidney, NOS	8312	Poorly differentiated; Grade III	Blank(s)	Blank(s)	Blank(s)	Right - origin of primary	Positive histology	8312/3: Renal cell carcinoma	Distant	Blank(s)	Blank(s)	Blank(s)	Blank(s)	IV	T3a	N0	M1	Blank(s)	Blank(s)	Blank(s)	Blank(s)	Blank(s)	Blank(s)	Blank(s)	Blank(s)	0	Beam radiation	Yes	100	No	Yes	Yes	Yes	Kidney and Renal Pelvis	Dead (attributable to this cancer dx)	Alive or dead due to cancer	20	Complete dates are available and there are more than 0 days of survival	Kidney and Renal Pelvis	Kidney Parenchyma	Kidney Parenchyma	Dead	One primary only
50-54 years	Male	2012	Kidney and Renal Pelvis	Kidney Parenchyma	Kidney Parenchyma	C64.9-Kidney, NOS	8310	Unknown	Blank(s)	Blank(s)	Blank(s)	Left - origin of primary	Positive histology	8310/3: Clear cell adenocarcinoma, NOS	Distant	Blank(s)	Blank(s)	Blank(s)	Blank(s)	IV	T4	N0	M1	Blank(s)	Blank(s)	Blank(s)	Blank(s)	Blank(s)	Blank(s)	Blank(s)	Blank(s)	0	Beam radiation	Yes	156	Yes	No	Yes	Yes	Kidney and Renal Pelvis	Dead (attributable to this cancer dx)	Alive or dead due to cancer	3	Complete dates are available and there are more than 0 days of survival	Kidney and Renal Pelvis	Kidney Parenchyma	Kidney Parenchyma	Dead	One primary only
60-64 years	Female	2012	Kidney and Renal Pelvis	Kidney Parenchyma	Kidney Parenchyma	C64.9-Kidney, NOS	8312	Unknown	Blank(s)	Blank(s)	Blank(s)	Right - origin of primary	Positive exfoliative cytology, no positive histology	8312/3: Renal cell carcinoma	Distant	Blank(s)	Blank(s)	Blank(s)	Blank(s)	IV	T4	N1	M1	Blank(s)	Blank(s)	Blank(s)	Blank(s)	Blank(s)	Blank(s)	Blank(s)	Blank(s)	0	None/Unknown	No/Unknown	95	Yes	No	Yes	No	Stomach and Duodenal Ulcers	Alive or dead of other cause	Dead (attributable to causes other than this cancer dx)	0	Complete dates are available and there are more than 0 days of survival	Stomach and Duodenal Ulcers	Stomach and Duodenal Ulcers	Stomach and Duodenal Ulcers	Dead	One primary only
65-69 years	Female	2012	Kidney and Renal Pelvis	Kidney Parenchyma	Kidney Parenchyma	C64.9-Kidney, NOS	8310	Unknown	Blank(s)	Blank(s)	Blank(s)	Right - origin of primary	Positive histology	8310/3: Clear cell adenocarcinoma, NOS	Distant	Blank(s)	Blank(s)	Blank(s)	Blank(s)	IV	T3a	N0	M1	Blank(s)	Blank(s)	Blank(s)	Blank(s)	Blank(s)	Blank(s)	Blank(s)	Blank(s)	50	None/Unknown	Yes	65	No	No	Yes	Yes	Kidney and Renal Pelvis	Dead (attributable to this cancer dx)	Alive or dead due to cancer	36	Complete dates are available and there are more than 0 days of survival	Kidney and Renal Pelvis	Kidney Parenchyma	Kidney Parenchyma	Dead	One primary only
60-64 years	Male	2012	Kidney and Renal Pelvis	Kidney Parenchyma	Kidney Parenchyma	C64.9-Kidney, NOS	8310	Poorly differentiated; Grade III	Blank(s)	Blank(s)	Blank(s)	Left - origin of primary	Positive histology	8310/3: Clear cell adenocarcinoma, NOS	Distant	Blank(s)	Blank(s)	Blank(s)	Blank(s)	IV	T3a	N1	M1	Blank(s)	Blank(s)	Blank(s)	Blank(s)	Blank(s)	Blank(s)	Blank(s)	Blank(s)	50	None/Unknown	No/Unknown	120	No	No	Yes	Yes	Kidney and Renal Pelvis	Dead (attributable to this cancer dx)	Alive or dead due to cancer	9	Incomplete dates are available and there cannot be zero days of follow-up	Kidney and Renal Pelvis	Kidney Parenchyma	Kidney Parenchyma	Dead	One primary only
60-64 years	Male	2012	Kidney and Renal Pelvis	Kidney Parenchyma	Kidney Parenchyma	C64.9-Kidney, NOS	8310	Poorly differentiated; Grade III	Blank(s)	Blank(s)	Blank(s)	Left - origin of primary	Positive histology	8310/3: Clear cell adenocarcinoma, NOS	Distant	Blank(s)	Blank(s)	Blank(s)	Blank(s)	IV	T3a	N0	M1	Blank(s)	Blank(s)	Blank(s)	Blank(s)	Blank(s)	Blank(s)	Blank(s)	Blank(s)	50	Beam radiation	Yes	85	Yes	No	Yes	No	Kidney and Renal Pelvis	Dead (attributable to this cancer dx)	Alive or dead due to cancer	17	Complete dates are available and there are more than 0 days of survival	Kidney and Renal Pelvis	Kidney Parenchyma	Kidney Parenchyma	Dead	One primary only
75-79 years	Female	2012	Kidney and Renal Pelvis	Kidney Parenchyma	Kidney Parenchyma	C64.9-Kidney, NOS	8260	Moderately differentiated; Grade II	Blank(s)	Blank(s)	Blank(s)	Right - origin of primary	Positive histology	8260/3: Papillary adenocarcinoma, NOS	Distant	Blank(s)	Blank(s)	Blank(s)	Blank(s)	IV	T2a	N0	M1	Blank(s)	Blank(s)	Blank(s)	Blank(s)	Blank(s)	Blank(s)	Blank(s)	Blank(s)	0	None/Unknown	Yes	87	No	No	Yes	Yes	Kidney and Renal Pelvis	Dead (attributable to this cancer dx)	Alive or dead due to cancer	27	Complete dates are available and there are more than 0 days of survival	Kidney and Renal Pelvis	Kidney Parenchyma	Kidney Parenchyma	Dead	One primary only
80-84 years	Female	2012	Kidney and Renal Pelvis	Kidney Parenchyma	Kidney Parenchyma	C64.9-Kidney, NOS	8310	Unknown	Blank(s)	Blank(s)	Blank(s)	Left - origin of primary	Positive histology	8310/3: Clear cell adenocarcinoma, NOS	Distant	Blank(s)	Blank(s)	Blank(s)	Blank(s)	IV	T2a	N0	M1	Blank(s)	Blank(s)	Blank(s)	Blank(s)	Blank(s)	Blank(s)	Blank(s)	Blank(s)	0	None/Unknown	No/Unknown	90	No	No	Yes	No	Kidney and Renal Pelvis	Dead (attributable to this cancer dx)	Alive or dead due to cancer	4	Complete dates are available and there are more than 0 days of survival	Kidney and Renal Pelvis	Kidney Parenchyma	Kidney Parenchyma	Dead	One primary only
70-74 years	Male	2012	Kidney and Renal Pelvis	Kidney Parenchyma	Kidney Parenchyma	C64.9-Kidney, NOS	8312	Unknown	Blank(s)	Blank(s)	Blank(s)	Right - origin of primary	Radiography without microscopic confirm	8312/3: Renal cell carcinoma	Distant	Blank(s)	Blank(s)	Blank(s)	Blank(s)	IV	T3NOS	N0	M1	Blank(s)	Blank(s)	Blank(s)	Blank(s)	Blank(s)	Blank(s)	Blank(s)	Blank(s)	0	None/Unknown	No/Unknown	91	No	No	Yes	Yes	Kidney and Renal Pelvis	Dead (attributable to this cancer dx)	Alive or dead due to cancer	1	Complete dates are available and there are more than 0 days of survival	Kidney and Renal Pelvis	Kidney Parenchyma	Kidney Parenchyma	Dead	One primary only
60-64 years	Female	2012	Kidney and Renal Pelvis	Kidney Parenchyma	Kidney Parenchyma	C64.9-Kidney, NOS	8310	Unknown	Blank(s)	Blank(s)	Blank(s)	Left - origin of primary	Positive histology	8310/3: Clear cell adenocarcinoma, NOS	Distant	Blank(s)	Blank(s)	Blank(s)	Blank(s)	IV	T3b	N1	M1	Blank(s)	Blank(s)	Blank(s)	Blank(s)	Blank(s)	Blank(s)	Blank(s)	Blank(s)	0	None/Unknown	Yes	85	Yes	No	Yes	Yes	Kidney and Renal Pelvis	Dead (attributable to this cancer dx)	Alive or dead due to cancer	2	Complete dates are available and there are more than 0 days of survival	Kidney and Renal Pelvis	Kidney Parenchyma	Kidney Parenchyma	Dead	One primary only
75-79 years	Female	2012	Kidney and Renal Pelvis	Kidney Parenchyma	Kidney Parenchyma	C64.9-Kidney, NOS	8312	Unknown	Blank(s)	Blank(s)	Blank(s)	Right - origin of primary	Radiography without microscopic confirm	8312/3: Renal cell carcinoma	Distant	Blank(s)	Blank(s)	Blank(s)	Blank(s)	IV	T2a	N1	M1	Blank(s)	Blank(s)	Blank(s)	Blank(s)	Blank(s)	Blank(s)	Blank(s)	Blank(s)	0	None/Unknown	No/Unknown	94	Yes	No	Yes	Yes	Miscellaneous Malignant Cancer	Dead (attributable to this cancer dx)	Alive or dead due to cancer	0	Complete dates are available and there are more than 0 days of survival	Miscellaneous Malignant Cancer	Miscellaneous Neoplasms	Miscellaneous Neoplasms	Dead	One primary only
55-59 years	Female	2012	Kidney and Renal Pelvis	Kidney Parenchyma	Kidney Parenchyma	C64.9-Kidney, NOS	8312	Unknown	Blank(s)	Blank(s)	Blank(s)	Left - origin of primary	Positive exfoliative cytology, no positive histology	8312/3: Renal cell carcinoma	Distant	Blank(s)	Blank(s)	Blank(s)	Blank(s)	IV	T3a	N0	M1	Blank(s)	Blank(s)	Blank(s)	Blank(s)	Blank(s)	Blank(s)	Blank(s)	Blank(s)	0	None/Unknown	Yes	80	No	No	Yes	Yes	Kidney and Renal Pelvis	Dead (attributable to this cancer dx)	Alive or dead due to cancer	4	Complete dates are available and there are more than 0 days of survival	Kidney and Renal Pelvis	Kidney Parenchyma	Kidney Parenchyma	Dead	One primary only
60-64 years	Female	2012	Kidney and Renal Pelvis	Kidney Parenchyma	Kidney Parenchyma	C64.9-Kidney, NOS	8310	Unknown	Blank(s)	Blank(s)	Blank(s)	Right - origin of primary	Positive histology	8310/3: Clear cell adenocarcinoma, NOS	Distant	Blank(s)	Blank(s)	Blank(s)	Blank(s)	IV	T4	N1	M1	Blank(s)	Blank(s)	Blank(s)	Blank(s)	Blank(s)	Blank(s)	Blank(s)	Blank(s)	0	None/Unknown	Yes	146	No	No	Yes	No	Kidney and Renal Pelvis	Dead (attributable to this cancer dx)	Alive or dead due to cancer	1	Complete dates are available and there are more than 0 days of survival	Kidney and Renal Pelvis	Kidney Parenchyma	Kidney Parenchyma	Dead	One primary only
80-84 years	Male	2012	Kidney and Renal Pelvis	Kidney Parenchyma	Kidney Parenchyma	C64.9-Kidney, NOS	8312	Poorly differentiated; Grade III	Blank(s)	Blank(s)	Blank(s)	Right - origin of primary	Positive histology	8312/3: Renal cell carcinoma	Distant	Blank(s)	Blank(s)	Blank(s)	Blank(s)	IV	T2b	N0	M1	Blank(s)	Blank(s)	Blank(s)	Blank(s)	Blank(s)	Blank(s)	Blank(s)	Blank(s)	0	None/Unknown	No/Unknown	117	No	No	Yes	No	Kidney and Renal Pelvis	Dead (attributable to this cancer dx)	Alive or dead due to cancer	2	Complete dates are available and there are more than 0 days of survival	Kidney and Renal Pelvis	Kidney Parenchyma	Kidney Parenchyma	Dead	One primary only
80-84 years	Female	2012	Kidney and Renal Pelvis	Kidney Parenchyma	Kidney Parenchyma	C64.9-Kidney, NOS	8312	Unknown	Blank(s)	Blank(s)	Blank(s)	Right - origin of primary	Positive histology	8312/3: Renal cell carcinoma	Distant	Blank(s)	Blank(s)	Blank(s)	Blank(s)	IV	T1b	N1	M1	Blank(s)	Blank(s)	Blank(s)	Blank(s)	Blank(s)	Blank(s)	Blank(s)	Blank(s)	0	None/Unknown	No/Unknown	45	No	No	Yes	No	Kidney and Renal Pelvis	Dead (attributable to this cancer dx)	Alive or dead due to cancer	3	Complete dates are available and there are more than 0 days of survival	Kidney and Renal Pelvis	Kidney Parenchyma	Kidney Parenchyma	Dead	One primary only
55-59 years	Female	2012	Kidney and Renal Pelvis	Kidney Parenchyma	Kidney Parenchyma	C64.9-Kidney, NOS	8318	Unknown	Blank(s)	Blank(s)	Blank(s)	Right - origin of primary	Positive histology	8318/3: Renal cell carcinoma, sarcomatoid	Distant	Blank(s)	Blank(s)	Blank(s)	Blank(s)	IV	T1b	N1	M1	Blank(s)	Blank(s)	Blank(s)	Blank(s)	Blank(s)	Blank(s)	Blank(s)	Blank(s)	0	None/Unknown	No/Unknown	64	Yes	No	Yes	No	Kidney and Renal Pelvis	Dead (attributable to this cancer dx)	Alive or dead due to cancer	1	Complete dates are available and there are more than 0 days of survival	Kidney and Renal Pelvis	Kidney Parenchyma	Kidney Parenchyma	Dead	One primary only
65-69 years	Male	2012	Kidney and Renal Pelvis	Kidney Parenchyma	Kidney Parenchyma	C64.9-Kidney, NOS	8310	Unknown	Blank(s)	Blank(s)	Blank(s)	Left - origin of primary	Positive histology	8310/3: Clear cell adenocarcinoma, NOS	Distant	Blank(s)	Blank(s)	Blank(s)	Blank(s)	IV	T4	N1	M1	Blank(s)	Blank(s)	Blank(s)	Blank(s)	Blank(s)	Blank(s)	Blank(s)	Blank(s)	0	None/Unknown	No/Unknown	105	Yes	No	Yes	Yes	Kidney and Renal Pelvis	Dead (attributable to this cancer dx)	Alive or dead due to cancer	2	Complete dates are available and there are more than 0 days of survival	Kidney and Renal Pelvis	Kidney Parenchyma	Kidney Parenchyma	Dead	One primary only
75-79 years	Male	2012	Kidney and Renal Pelvis	Kidney Parenchyma	Kidney Parenchyma	C64.9-Kidney, NOS	8312	Moderately differentiated; Grade II	Blank(s)	Blank(s)	Blank(s)	Left - origin of primary	Positive histology	8312/3: Renal cell carcinoma	Distant	Blank(s)	Blank(s)	Blank(s)	Blank(s)	IV	T1b	N1	M1	Blank(s)	Blank(s)	Blank(s)	Blank(s)	Blank(s)	Blank(s)	Blank(s)	Blank(s)	0	None/Unknown	No/Unknown	67	Yes	No	Yes	Yes	Kidney and Renal Pelvis	Dead (attributable to this cancer dx)	Alive or dead due to cancer	1	Complete dates are available and there are more than 0 days of survival	Kidney and Renal Pelvis	Kidney Parenchyma	Kidney Parenchyma	Dead	One primary only
80-84 years	Male	2012	Kidney and Renal Pelvis	Kidney Parenchyma	Kidney Parenchyma	C64.9-Kidney, NOS	8000	Unknown	Blank(s)	Blank(s)	Blank(s)	Right - origin of primary	Positive histology	8000/3: Neoplasm, malignant	Distant	Blank(s)	Blank(s)	Blank(s)	Blank(s)	IV	T3NOS	N0	M1	Blank(s)	Blank(s)	Blank(s)	Blank(s)	Blank(s)	Blank(s)	Blank(s)	Blank(s)	0	None/Unknown	No/Unknown	146	No	No	Yes	No	Kidney and Renal Pelvis	Dead (attributable to this cancer dx)	Alive or dead due to cancer	21	Complete dates are available and there are more than 0 days of survival	Kidney and Renal Pelvis	Kidney Parenchyma	Kidney Parenchyma	Dead	One primary only
55-59 years	Male	2012	Kidney and Renal Pelvis	Kidney Parenchyma	Kidney Parenchyma	C64.9-Kidney, NOS	8010	Unknown	Blank(s)	Blank(s)	Blank(s)	Right - origin of primary	Positive histology	8010/3: Carcinoma, NOS	Distant	Blank(s)	Blank(s)	Blank(s)	Blank(s)	IV	T2a	N0	M1	Blank(s)	Blank(s)	Blank(s)	Blank(s)	Blank(s)	Blank(s)	Blank(s)	Blank(s)	0	Beam radiation	Yes	71	Yes	Yes	Yes	Yes	Kidney and Renal Pelvis	Dead (attributable to this cancer dx)	Alive or dead due to cancer	20	Complete dates are available and there are more than 0 days of survival	Kidney and Renal Pelvis	Kidney Parenchyma	Kidney Parenchyma	Dead	One primary only
60-64 years	Female	2012	Kidney and Renal Pelvis	Kidney Parenchyma	Kidney Parenchyma	C64.9-Kidney, NOS	8260	Moderately differentiated; Grade II	Blank(s)	Blank(s)	Blank(s)	Left - origin of primary	Positive histology	8260/3: Papillary adenocarcinoma, NOS	Distant	Blank(s)	Blank(s)	Blank(s)	Blank(s)	IV	T2a	N1	M1	Blank(s)	Blank(s)	Blank(s)	Blank(s)	Blank(s)	Blank(s)	Blank(s)	Blank(s)	50	None/Unknown	Yes	95	No	No	Yes	No	Kidney and Renal Pelvis	Dead (attributable to this cancer dx)	Alive or dead due to cancer	10	Complete dates are available and there are more than 0 days of survival	Kidney and Renal Pelvis	Kidney Parenchyma	Kidney Parenchyma	Dead	One primary only
60-64 years	Male	2012	Kidney and Renal Pelvis	Kidney Parenchyma	Kidney Parenchyma	C64.9-Kidney, NOS	8310	Well differentiated; Grade I	Blank(s)	Blank(s)	Blank(s)	Left - origin of primary	Positive histology	8310/3: Clear cell adenocarcinoma, NOS	Distant	Blank(s)	Blank(s)	Blank(s)	Blank(s)	IV	T2a	N0	M1	Blank(s)	Blank(s)	Blank(s)	Blank(s)	Blank(s)	Blank(s)	Blank(s)	Blank(s)	0	None/Unknown	Yes	88	No	No	Yes	Yes	Kidney and Renal Pelvis	Dead (attributable to this cancer dx)	Alive or dead due to cancer	17	Complete dates are available and there are more than 0 days of survival	Kidney and Renal Pelvis	Kidney Parenchyma	Kidney Parenchyma	Dead	One primary only
60-64 years	Female	2012	Kidney and Renal Pelvis	Kidney Parenchyma	Kidney Parenchyma	C64.9-Kidney, NOS	8312	Unknown	Blank(s)	Blank(s)	Blank(s)	Right - origin of primary	Radiography without microscopic confirm	8312/3: Renal cell carcinoma	Distant	Blank(s)	Blank(s)	Blank(s)	Blank(s)	IV	T4	N0	M1	Blank(s)	Blank(s)	Blank(s)	Blank(s)	Blank(s)	Blank(s)	Blank(s)	Blank(s)	0	None/Unknown	No/Unknown	125	No	No	Yes	Yes	Kidney and Renal Pelvis	Dead (attributable to this cancer dx)	Alive or dead due to cancer	0	Incomplete dates are available and there cannot be zero days of follow-up	Kidney and Renal Pelvis	Kidney Parenchyma	Kidney Parenchyma	Dead	One primary only
60-64 years	Male	2012	Kidney and Renal Pelvis	Kidney Parenchyma	Kidney Parenchyma	C64.9-Kidney, NOS	8312	Unknown	Blank(s)	Blank(s)	Blank(s)	Left - origin of primary	Positive histology	8312/3: Renal cell carcinoma	Distant	Blank(s)	Blank(s)	Blank(s)	Blank(s)	IV	T3a	N1	M1	Blank(s)	Blank(s)	Blank(s)	Blank(s)	Blank(s)	Blank(s)	Blank(s)	Blank(s)	0	None/Unknown	Yes	120	No	No	Yes	No	Kidney and Renal Pelvis	Dead (attributable to this cancer dx)	Alive or dead due to cancer	4	Complete dates are available and there are more than 0 days of survival	Kidney and Renal Pelvis	Kidney Parenchyma	Kidney Parenchyma	Dead	One primary only
70-74 years	Male	2012	Kidney and Renal Pelvis	Kidney Parenchyma	Kidney Parenchyma	C64.9-Kidney, NOS	8310	Unknown	Blank(s)	Blank(s)	Blank(s)	Right - origin of primary	Positive exfoliative cytology, no positive histology	8310/3: Clear cell adenocarcinoma, NOS	Distant	Blank(s)	Blank(s)	Blank(s)	Blank(s)	IV	T3NOS	N1	M1	Blank(s)	Blank(s)	Blank(s)	Blank(s)	Blank(s)	Blank(s)	Blank(s)	Blank(s)	0	None/Unknown	Yes	150	No	No	Yes	No	Kidney and Renal Pelvis	Dead (attributable to this cancer dx)	Alive or dead due to cancer	41	Complete dates are available and there are more than 0 days of survival	Kidney and Renal Pelvis	Kidney Parenchyma	Kidney Parenchyma	Dead	One primary only
60-64 years	Male	2012	Kidney and Renal Pelvis	Kidney Parenchyma	Kidney Parenchyma	C64.9-Kidney, NOS	8130	Undifferentiated; anaplastic; Grade IV	Blank(s)	Blank(s)	Blank(s)	Left - origin of primary	Positive histology	8130/3: Papillary transitional cell carcinoma	Distant	Blank(s)	Blank(s)	Blank(s)	Blank(s)	IV	T3a	N1	M1	Blank(s)	Blank(s)	Blank(s)	Blank(s)	Blank(s)	Blank(s)	Blank(s)	Blank(s)	40	None/Unknown	No/Unknown	60	No	No	Yes	Yes	Urinary Bladder	Dead (attributable to this cancer dx)	Alive or dead due to cancer	27	Complete dates are available and there are more than 0 days of survival	Urinary Bladder	Urinary Bladder	Urinary Bladder	Dead	One primary only
55-59 years	Female	2012	Kidney and Renal Pelvis	Kidney Parenchyma	Kidney Parenchyma	C64.9-Kidney, NOS	8312	Unknown	Blank(s)	Blank(s)	Blank(s)	Right - origin of primary	Radiography without microscopic confirm	8312/3: Renal cell carcinoma	Distant	Blank(s)	Blank(s)	Blank(s)	Blank(s)	IV	T3NOS	N1	M1	Blank(s)	Blank(s)	Blank(s)	Blank(s)	Blank(s)	Blank(s)	Blank(s)	Blank(s)	0	None/Unknown	No/Unknown	90	No	No	Yes	No	Kidney and Renal Pelvis	Dead (attributable to this cancer dx)	Alive or dead due to cancer	5	Complete dates are available and there are more than 0 days of survival	Kidney and Renal Pelvis	Kidney Parenchyma	Kidney Parenchyma	Dead	One primary only
70-74 years	Male	2012	Kidney and Renal Pelvis	Kidney Parenchyma	Kidney Parenchyma	C64.9-Kidney, NOS	8312	Unknown	Blank(s)	Blank(s)	Blank(s)	Right - origin of primary	Positive histology	8312/3: Renal cell carcinoma	Distant	Blank(s)	Blank(s)	Blank(s)	Blank(s)	IV	T1b	N0	M1	Blank(s)	Blank(s)	Blank(s)	Blank(s)	Blank(s)	Blank(s)	Blank(s)	Blank(s)	0	Beam radiation	Yes	42	Yes	No	Yes	Yes	Kidney and Renal Pelvis	Dead (attributable to this cancer dx)	Alive or dead due to cancer	3	Complete dates are available and there are more than 0 days of survival	Kidney and Renal Pelvis	Kidney Parenchyma	Kidney Parenchyma	Dead	One primary only
60-64 years	Male	2012	Kidney and Renal Pelvis	Kidney Parenchyma	Kidney Parenchyma	C64.9-Kidney, NOS	8310	Undifferentiated; anaplastic; Grade IV	Blank(s)	Blank(s)	Blank(s)	Right - origin of primary	Positive histology	8310/3: Clear cell adenocarcinoma, NOS	Distant	Blank(s)	Blank(s)	Blank(s)	Blank(s)	IV	T3b	N0	M1	Blank(s)	Blank(s)	Blank(s)	Blank(s)	Blank(s)	Blank(s)	Blank(s)	Blank(s)	50	None/Unknown	No/Unknown	90	No	No	Yes	No	Alive	Alive or dead of other cause	Alive or dead due to cancer	119	Complete dates are available and there are more than 0 days of survival	Alive	Alive	Alive	Alive	One primary only
75-79 years	Male	2012	Kidney and Renal Pelvis	Kidney Parenchyma	Kidney Parenchyma	C64.9-Kidney, NOS	8312	Unknown	Blank(s)	Blank(s)	Blank(s)	Right - origin of primary	Positive histology	8312/3: Renal cell carcinoma	Distant	Blank(s)	Blank(s)	Blank(s)	Blank(s)	IV	T2a	N0	M1	Blank(s)	Blank(s)	Blank(s)	Blank(s)	Blank(s)	Blank(s)	Blank(s)	Blank(s)	0	None/Unknown	No/Unknown	100	No	No	Yes	Yes	Suicide and Self-Inflicted Injury	Alive or dead of other cause	Dead (attributable to causes other than this cancer dx)	1	Complete dates are available and there are more than 0 days of survival	Suicide and Self-Inflicted Injury	Suicide and Self-Inflicted Injury	Suicide and Self-Inflicted Injury	Dead	One primary only
75-79 years	Male	2012	Kidney and Renal Pelvis	Kidney Parenchyma	Kidney Parenchyma	C64.9-Kidney, NOS	8312	Unknown	Blank(s)	Blank(s)	Blank(s)	Left - origin of primary	Radiography without microscopic confirm	8312/3: Renal cell carcinoma	Distant	Blank(s)	Blank(s)	Blank(s)	Blank(s)	IV	T4	N1	M1	Blank(s)	Blank(s)	Blank(s)	Blank(s)	Blank(s)	Blank(s)	Blank(s)	Blank(s)	0	None/Unknown	No/Unknown	89	Yes	No	Yes	Yes	Kidney and Renal Pelvis	Dead (attributable to this cancer dx)	Alive or dead due to cancer	0	Complete dates are available and there are more than 0 days of survival	Kidney and Renal Pelvis	Kidney Parenchyma	Kidney Parenchyma	Dead	One primary only
75-79 years	Female	2012	Kidney and Renal Pelvis	Kidney Parenchyma	Kidney Parenchyma	C64.9-Kidney, NOS	8041	Undifferentiated; anaplastic; Grade IV	Blank(s)	Blank(s)	Blank(s)	Right - origin of primary	Positive histology	8041/3: Small cell carcinoma, NOS	Distant	Blank(s)	Blank(s)	Blank(s)	Blank(s)	IV	T3a	N1	M1	Blank(s)	Blank(s)	Blank(s)	Blank(s)	Blank(s)	Blank(s)	Blank(s)	Blank(s)	50	None/Unknown	Yes	52	Yes	No	Yes	No	Kidney and Renal Pelvis	Dead (attributable to this cancer dx)	Alive or dead due to cancer	19	Complete dates are available and there are more than 0 days of survival	Kidney and Renal Pelvis	Kidney Parenchyma	Kidney Parenchyma	Dead	One primary only
70-74 years	Female	2012	Kidney and Renal Pelvis	Kidney Parenchyma	Kidney Parenchyma	C64.9-Kidney, NOS	8318	Unknown	Blank(s)	Blank(s)	Blank(s)	Left - origin of primary	Positive histology	8318/3: Renal cell carcinoma, sarcomatoid	Distant	Blank(s)	Blank(s)	Blank(s)	Blank(s)	IV	T4	N0	M1	Blank(s)	Blank(s)	Blank(s)	Blank(s)	Blank(s)	Blank(s)	Blank(s)	Blank(s)	40	None/Unknown	Yes	110	No	No	Yes	No	Kidney and Renal Pelvis	Dead (attributable to this cancer dx)	Alive or dead due to cancer	6	Complete dates are available and there are more than 0 days of survival	Kidney and Renal Pelvis	Kidney Parenchyma	Kidney Parenchyma	Dead	One primary only
80-84 years	Female	2012	Kidney and Renal Pelvis	Kidney Parenchyma	Kidney Parenchyma	C64.9-Kidney, NOS	8312	Unknown	Blank(s)	Blank(s)	Blank(s)	Left - origin of primary	Positive histology	8312/3: Renal cell carcinoma	Distant	Blank(s)	Blank(s)	Blank(s)	Blank(s)	IV	T1a	N1	M1	Blank(s)	Blank(s)	Blank(s)	Blank(s)	Blank(s)	Blank(s)	Blank(s)	Blank(s)	0	Beam radiation	No/Unknown	40	Yes	No	Yes	No	Kidney and Renal Pelvis	Dead (attributable to this cancer dx)	Alive or dead due to cancer	3	Complete dates are available and there are more than 0 days of survival	Kidney and Renal Pelvis	Kidney Parenchyma	Kidney Parenchyma	Dead	One primary only
80-84 years	Female	2012	Kidney and Renal Pelvis	Kidney Parenchyma	Kidney Parenchyma	C64.9-Kidney, NOS	8010	Unknown	Blank(s)	Blank(s)	Blank(s)	Right - origin of primary	Radiography without microscopic confirm	8010/3: Carcinoma, NOS	Distant	Blank(s)	Blank(s)	Blank(s)	Blank(s)	IV	T2a	N1	M1	Blank(s)	Blank(s)	Blank(s)	Blank(s)	Blank(s)	Blank(s)	Blank(s)	Blank(s)	0	None/Unknown	No/Unknown	74	No	No	Yes	No	In situ, benign or unknown behavior neoplasm	Dead (attributable to this cancer dx)	Alive or dead due to cancer	0	Complete dates are available and there are more than 0 days of survival	In situ, benign or unknown behavior neoplasm	Benign and Borderline: All Other sites	Benign and Borderline: All Other sites	Dead	One primary only
65-69 years	Female	2012	Kidney and Renal Pelvis	Kidney Parenchyma	Kidney Parenchyma	C64.9-Kidney, NOS	8310	Poorly differentiated; Grade III	Blank(s)	Blank(s)	Blank(s)	Right - origin of primary	Positive histology	8310/3: Clear cell adenocarcinoma, NOS	Distant	Blank(s)	Blank(s)	Blank(s)	Blank(s)	IV	T3NOS	N1	M1	Blank(s)	Blank(s)	Blank(s)	Blank(s)	Blank(s)	Blank(s)	Blank(s)	Blank(s)	50	None/Unknown	No/Unknown	130	No	No	Yes	No	Kidney and Renal Pelvis	Dead (attributable to this cancer dx)	Alive or dead due to cancer	3	Complete dates are available and there are more than 0 days of survival	Kidney and Renal Pelvis	Kidney Parenchyma	Kidney Parenchyma	Dead	One primary only
60-64 years	Male	2012	Kidney and Renal Pelvis	Kidney Parenchyma	Kidney Parenchyma	C64.9-Kidney, NOS	8022	Poorly differentiated; Grade III	Blank(s)	Blank(s)	Blank(s)	Right - origin of primary	Positive histology	8022/3: Pleomorphic carcinoma	Distant	Blank(s)	Blank(s)	Blank(s)	Blank(s)	IV	T4	N1	M1	Blank(s)	Blank(s)	Blank(s)	Blank(s)	Blank(s)	Blank(s)	Blank(s)	Blank(s)	0	None/Unknown	No/Unknown	25	Yes	No	Yes	No	Kidney and Renal Pelvis	Dead (attributable to this cancer dx)	Alive or dead due to cancer	0	Complete dates are available and there are more than 0 days of survival	Kidney and Renal Pelvis	Kidney Parenchyma	Kidney Parenchyma	Dead	One primary only
80-84 years	Male	2012	Kidney and Renal Pelvis	Kidney Parenchyma	Kidney Parenchyma	C64.9-Kidney, NOS	8310	Moderately differentiated; Grade II	Blank(s)	Blank(s)	Blank(s)	Left - origin of primary	Positive histology	8310/3: Clear cell adenocarcinoma, NOS	Distant	Blank(s)	Blank(s)	Blank(s)	Blank(s)	IV	T1a	N0	M1	Blank(s)	Blank(s)	Blank(s)	Blank(s)	Blank(s)	Blank(s)	Blank(s)	Blank(s)	30	None/Unknown	No/Unknown	22	No	No	Yes	Yes	Kidney and Renal Pelvis	Dead (attributable to this cancer dx)	Alive or dead due to cancer	4	Complete dates are available and there are more than 0 days of survival	Kidney and Renal Pelvis	Kidney Parenchyma	Kidney Parenchyma	Dead	One primary only
70-74 years	Male	2012	Kidney and Renal Pelvis	Kidney Parenchyma	Kidney Parenchyma	C64.9-Kidney, NOS	8120	Poorly differentiated; Grade III	Blank(s)	Blank(s)	Blank(s)	Right - origin of primary	Positive histology	8120/3: Transitional cell carcinoma, NOS	Distant	Blank(s)	Blank(s)	Blank(s)	Blank(s)	IV	T4	N0	M1	Blank(s)	Blank(s)	Blank(s)	Blank(s)	Blank(s)	Blank(s)	Blank(s)	Blank(s)	0	None/Unknown	No/Unknown	70	No	No	Yes	No	Diseases of Heart	Alive or dead of other cause	Dead (attributable to causes other than this cancer dx)	1	Complete dates are available and there are more than 0 days of survival	Diseases of Heart	Other and unspecified disorders of the circulatory system	Other and unspecified disorders of the circulatory system	Dead	One primary only
65-69 years	Male	2012	Kidney and Renal Pelvis	Kidney Parenchyma	Kidney Parenchyma	C64.9-Kidney, NOS	8310	Undifferentiated; anaplastic; Grade IV	Blank(s)	Blank(s)	Blank(s)	Left - origin of primary	Positive histology	8310/3: Clear cell adenocarcinoma, NOS	Distant	Blank(s)	Blank(s)	Blank(s)	Blank(s)	IV	T3a	N0	M1	Blank(s)	Blank(s)	Blank(s)	Blank(s)	Blank(s)	Blank(s)	Blank(s)	Blank(s)	50	None/Unknown	No/Unknown	95	Yes	No	Yes	No	Kidney and Renal Pelvis	Dead (attributable to this cancer dx)	Alive or dead due to cancer	1	Complete dates are available and there are more than 0 days of survival	Kidney and Renal Pelvis	Kidney Parenchyma	Kidney Parenchyma	Dead	One primary only
65-69 years	Female	2012	Kidney and Renal Pelvis	Kidney Parenchyma	Kidney Parenchyma	C64.9-Kidney, NOS	8140	Unknown	Blank(s)	Blank(s)	Blank(s)	Right - origin of primary	Positive histology	8140/3: Adenocarcinoma, NOS	Distant	Blank(s)	Blank(s)	Blank(s)	Blank(s)	IV	T2a	N1	M1	Blank(s)	Blank(s)	Blank(s)	Blank(s)	Blank(s)	Blank(s)	Blank(s)	Blank(s)	0	None/Unknown	Yes	80	No	No	Yes	Yes	Kidney and Renal Pelvis	Dead (attributable to this cancer dx)	Alive or dead due to cancer	1	Complete dates are available and there are more than 0 days of survival	Kidney and Renal Pelvis	Kidney Parenchyma	Kidney Parenchyma	Dead	One primary only
80-84 years	Female	2012	Kidney and Renal Pelvis	Kidney Parenchyma	Kidney Parenchyma	C64.9-Kidney, NOS	8310	Undifferentiated; anaplastic; Grade IV	Blank(s)	Blank(s)	Blank(s)	Left - origin of primary	Positive histology	8310/3: Clear cell adenocarcinoma, NOS	Distant	Blank(s)	Blank(s)	Blank(s)	Blank(s)	IV	T1b	N0	M1	Blank(s)	Blank(s)	Blank(s)	Blank(s)	Blank(s)	Blank(s)	Blank(s)	Blank(s)	70	None/Unknown	No/Unknown	70	No	No	Yes	No	Kidney and Renal Pelvis	Dead (attributable to this cancer dx)	Alive or dead due to cancer	16	Complete dates are available and there are more than 0 days of survival	Kidney and Renal Pelvis	Kidney Parenchyma	Kidney Parenchyma	Dead	One primary only
60-64 years	Female	2012	Kidney and Renal Pelvis	Kidney Parenchyma	Kidney Parenchyma	C64.9-Kidney, NOS	8312	Poorly differentiated; Grade III	Blank(s)	Blank(s)	Blank(s)	Left - origin of primary	Positive histology	8312/3: Renal cell carcinoma	Distant	Blank(s)	Blank(s)	Blank(s)	Blank(s)	IV	T1b	N1	M1	Blank(s)	Blank(s)	Blank(s)	Blank(s)	Blank(s)	Blank(s)	Blank(s)	Blank(s)	0	Beam radiation	Yes	45	Yes	No	Yes	Yes	Kidney and Renal Pelvis	Dead (attributable to this cancer dx)	Alive or dead due to cancer	10	Complete dates are available and there are more than 0 days of survival	Kidney and Renal Pelvis	Kidney Parenchyma	Kidney Parenchyma	Dead	One primary only
60-64 years	Male	2012	Kidney and Renal Pelvis	Kidney Parenchyma	Kidney Parenchyma	C64.9-Kidney, NOS	8310	Poorly differentiated; Grade III	Blank(s)	Blank(s)	Blank(s)	Right - origin of primary	Positive histology	8310/3: Clear cell adenocarcinoma, NOS	Distant	Blank(s)	Blank(s)	Blank(s)	Blank(s)	IV	T4	N1	M1	Blank(s)	Blank(s)	Blank(s)	Blank(s)	Blank(s)	Blank(s)	Blank(s)	Blank(s)	50	None/Unknown	No/Unknown	180	Yes	Yes	Yes	Yes	Kidney and Renal Pelvis	Dead (attributable to this cancer dx)	Alive or dead due to cancer	2	Complete dates are available and there are more than 0 days of survival	Kidney and Renal Pelvis	Kidney Parenchyma	Kidney Parenchyma	Dead	One primary only
65-69 years	Male	2012	Kidney and Renal Pelvis	Kidney Parenchyma	Kidney Parenchyma	C64.9-Kidney, NOS	8312	Unknown	Blank(s)	Blank(s)	Blank(s)	Right - origin of primary	Positive histology	8312/3: Renal cell carcinoma	Distant	Blank(s)	Blank(s)	Blank(s)	Blank(s)	IV	T1b	N0	M1	Blank(s)	Blank(s)	Blank(s)	Blank(s)	Blank(s)	Blank(s)	Blank(s)	Blank(s)	0	Beam radiation	No/Unknown	67	Yes	No	Yes	No	Prostate	Dead (attributable to this cancer dx)	Alive or dead due to cancer	1	Complete dates are available and there are more than 0 days of survival	Prostate	Prostate	Prostate	Dead	One primary only
45-49 years	Female	2012	Kidney and Renal Pelvis	Kidney Parenchyma	Kidney Parenchyma	C64.9-Kidney, NOS	8046	Poorly differentiated; Grade III	Blank(s)	Blank(s)	Blank(s)	Left - origin of primary	Positive histology	8046/3: Non-small cell carcinoma	Distant	Blank(s)	Blank(s)	Blank(s)	Blank(s)	IV	T2a	N0	M1	Blank(s)	Blank(s)	Blank(s)	Blank(s)	Blank(s)	Blank(s)	Blank(s)	Blank(s)	0	Beam radiation	Yes	98	Yes	No	Yes	Yes	Kidney and Renal Pelvis	Dead (attributable to this cancer dx)	Alive or dead due to cancer	3	Complete dates are available and there are more than 0 days of survival	Kidney and Renal Pelvis	Kidney Parenchyma	Kidney Parenchyma	Dead	One primary only
45-49 years	Male	2012	Kidney and Renal Pelvis	Kidney Parenchyma	Kidney Parenchyma	C64.9-Kidney, NOS	8010	Unknown	Blank(s)	Blank(s)	Blank(s)	Left - origin of primary	Positive histology	8010/3: Carcinoma, NOS	Distant	Blank(s)	Blank(s)	Blank(s)	Blank(s)	IV	T2a	N1	M1	Blank(s)	Blank(s)	Blank(s)	Blank(s)	Blank(s)	Blank(s)	Blank(s)	Blank(s)	0	Beam radiation	Yes	76	Yes	No	Yes	No	Kidney and Renal Pelvis	Dead (attributable to this cancer dx)	Alive or dead due to cancer	2	Complete dates are available and there are more than 0 days of survival	Kidney and Renal Pelvis	Kidney Parenchyma	Kidney Parenchyma	Dead	One primary only
50-54 years	Male	2012	Kidney and Renal Pelvis	Kidney Parenchyma	Kidney Parenchyma	C64.9-Kidney, NOS	8318	Unknown	Blank(s)	Blank(s)	Blank(s)	Left - origin of primary	Positive histology	8318/3: Renal cell carcinoma, sarcomatoid	Distant	Blank(s)	Blank(s)	Blank(s)	Blank(s)	IV	T3a	N0	M1	Blank(s)	Blank(s)	Blank(s)	Blank(s)	Blank(s)	Blank(s)	Blank(s)	Blank(s)	0	Beam radiation	No/Unknown	10	No	Yes	Yes	Yes	Kidney and Renal Pelvis	Dead (attributable to this cancer dx)	Alive or dead due to cancer	1	Complete dates are available and there are more than 0 days of survival	Kidney and Renal Pelvis	Kidney Parenchyma	Kidney Parenchyma	Dead	One primary only
55-59 years	Female	2012	Kidney and Renal Pelvis	Kidney Parenchyma	Kidney Parenchyma	C64.9-Kidney, NOS	8310	Undifferentiated; anaplastic; Grade IV	Blank(s)	Blank(s)	Blank(s)	Left - origin of primary	Positive histology	8310/3: Clear cell adenocarcinoma, NOS	Distant	Blank(s)	Blank(s)	Blank(s)	Blank(s)	IV	T4	N0	M1	Blank(s)	Blank(s)	Blank(s)	Blank(s)	Blank(s)	Blank(s)	Blank(s)	Blank(s)	50	None/Unknown	No/Unknown	90	No	No	Yes	Yes	Kidney and Renal Pelvis	Dead (attributable to this cancer dx)	Alive or dead due to cancer	3	Complete dates are available and there are more than 0 days of survival	Kidney and Renal Pelvis	Kidney Parenchyma	Kidney Parenchyma	Dead	One primary only
80-84 years	Female	2012	Kidney and Renal Pelvis	Kidney Parenchyma	Kidney Parenchyma	C64.9-Kidney, NOS	8312	Unknown	Blank(s)	Blank(s)	Blank(s)	Right - origin of primary	Positive histology	8312/3: Renal cell carcinoma	Distant	Blank(s)	Blank(s)	Blank(s)	Blank(s)	IV	T2a	N0	M1	Blank(s)	Blank(s)	Blank(s)	Blank(s)	Blank(s)	Blank(s)	Blank(s)	Blank(s)	50	None/Unknown	Yes	81	No	No	Yes	No	Kidney and Renal Pelvis	Dead (attributable to this cancer dx)	Alive or dead due to cancer	11	Complete dates are available and there are more than 0 days of survival	Kidney and Renal Pelvis	Kidney Parenchyma	Kidney Parenchyma	Dead	One primary only
55-59 years	Male	2012	Kidney and Renal Pelvis	Kidney Parenchyma	Kidney Parenchyma	C64.9-Kidney, NOS	8255	Unknown	Blank(s)	Blank(s)	Blank(s)	Left - origin of primary	Positive histology	8255/3: Adenocarcinoma with mixed subtypes	Distant	Blank(s)	Blank(s)	Blank(s)	Blank(s)	IV	T4	N1	M1	Blank(s)	Blank(s)	Blank(s)	Blank(s)	Blank(s)	Blank(s)	Blank(s)	Blank(s)	50	Beam radiation	No/Unknown	101	No	No	Yes	Yes	Kidney and Renal Pelvis	Dead (attributable to this cancer dx)	Alive or dead due to cancer	13	Complete dates are available and there are more than 0 days of survival	Kidney and Renal Pelvis	Kidney Parenchyma	Kidney Parenchyma	Dead	One primary only
55-59 years	Male	2012	Kidney and Renal Pelvis	Kidney Parenchyma	Kidney Parenchyma	C64.9-Kidney, NOS	8312	Unknown	Blank(s)	Blank(s)	Blank(s)	Right - origin of primary	Positive histology	8312/3: Renal cell carcinoma	Distant	Blank(s)	Blank(s)	Blank(s)	Blank(s)	IV	T2a	N0	M1	Blank(s)	Blank(s)	Blank(s)	Blank(s)	Blank(s)	Blank(s)	Blank(s)	Blank(s)	0	None/Unknown	Yes	95	No	No	Yes	Yes	Kidney and Renal Pelvis	Dead (attributable to this cancer dx)	Alive or dead due to cancer	4	Complete dates are available and there are more than 0 days of survival	Kidney and Renal Pelvis	Kidney Parenchyma	Kidney Parenchyma	Dead	One primary only
65-69 years	Female	2012	Kidney and Renal Pelvis	Kidney Parenchyma	Kidney Parenchyma	C64.9-Kidney, NOS	8120	Undifferentiated; anaplastic; Grade IV	Blank(s)	Blank(s)	Blank(s)	Right - origin of primary	Positive histology	8120/3: Transitional cell carcinoma, NOS	Distant	Blank(s)	Blank(s)	Blank(s)	Blank(s)	IV	T3a	N1	M1	Blank(s)	Blank(s)	Blank(s)	Blank(s)	Blank(s)	Blank(s)	Blank(s)	Blank(s)	50	None/Unknown	No/Unknown	65	No	No	Yes	No	Ureter	Dead (attributable to this cancer dx)	Alive or dead due to cancer	9	Complete dates are available and there are more than 0 days of survival	Ureter	Ureter	Ureter	Dead	One primary only
60-64 years	Male	2012	Kidney and Renal Pelvis	Kidney Parenchyma	Kidney Parenchyma	C64.9-Kidney, NOS	8312	Poorly differentiated; Grade III	Blank(s)	Blank(s)	Blank(s)	Left - origin of primary	Radiography without microscopic confirm	8312/3: Renal cell carcinoma	Distant	Blank(s)	Blank(s)	Blank(s)	Blank(s)	IV	T1b	N0	M1	Blank(s)	Blank(s)	Blank(s)	Blank(s)	Blank(s)	Blank(s)	Blank(s)	Blank(s)	0	None/Unknown	No/Unknown	48	No	No	Yes	No	Kidney and Renal Pelvis	Dead (attributable to this cancer dx)	Alive or dead due to cancer	9	Complete dates are available and there are more than 0 days of survival	Kidney and Renal Pelvis	Kidney Parenchyma	Kidney Parenchyma	Dead	One primary only
55-59 years	Male	2012	Kidney and Renal Pelvis	Kidney Parenchyma	Kidney Parenchyma	C64.9-Kidney, NOS	8312	Unknown	Blank(s)	Blank(s)	Blank(s)	Left - origin of primary	Positive histology	8312/3: Renal cell carcinoma	Distant	Blank(s)	Blank(s)	Blank(s)	Blank(s)	IV	T2b	N1	M1	Blank(s)	Blank(s)	Blank(s)	Blank(s)	Blank(s)	Blank(s)	Blank(s)	Blank(s)	0	Beam radiation	No/Unknown	110	No	Yes	Yes	Yes	Kidney and Renal Pelvis	Dead (attributable to this cancer dx)	Alive or dead due to cancer	1	Complete dates are available and there are more than 0 days of survival	Kidney and Renal Pelvis	Kidney Parenchyma	Kidney Parenchyma	Dead	One primary only
80-84 years	Female	2012	Kidney and Renal Pelvis	Kidney Parenchyma	Kidney Parenchyma	C64.9-Kidney, NOS	8140	Unknown	Blank(s)	Blank(s)	Blank(s)	Right - origin of primary	Positive histology	8140/3: Adenocarcinoma, NOS	Distant	Blank(s)	Blank(s)	Blank(s)	Blank(s)	IV	T1b	N1	M1	Blank(s)	Blank(s)	Blank(s)	Blank(s)	Blank(s)	Blank(s)	Blank(s)	Blank(s)	0	None/Unknown	No/Unknown	50	No	No	Yes	No	Miscellaneous Malignant Cancer	Dead (attributable to this cancer dx)	Alive or dead due to cancer	1	Complete dates are available and there are more than 0 days of survival	Miscellaneous Malignant Cancer	Miscellaneous Neoplasms	Miscellaneous Neoplasms	Dead	One primary only
60-64 years	Male	2012	Kidney and Renal Pelvis	Kidney Parenchyma	Kidney Parenchyma	C64.9-Kidney, NOS	8312	Unknown	Blank(s)	Blank(s)	Blank(s)	Left - origin of primary	Positive histology	8312/3: Renal cell carcinoma	Distant	Blank(s)	Blank(s)	Blank(s)	Blank(s)	IV	T3NOS	N1	M1	Blank(s)	Blank(s)	Blank(s)	Blank(s)	Blank(s)	Blank(s)	Blank(s)	Blank(s)	0	None/Unknown	Yes	143	No	No	Yes	Yes	Kidney and Renal Pelvis	Dead (attributable to this cancer dx)	Alive or dead due to cancer	1	Complete dates are available and there are more than 0 days of survival	Kidney and Renal Pelvis	Kidney Parenchyma	Kidney Parenchyma	Dead	One primary only
50-54 years	Female	2012	Kidney and Renal Pelvis	Kidney Parenchyma	Kidney Parenchyma	C64.9-Kidney, NOS	8310	Undifferentiated; anaplastic; Grade IV	Blank(s)	Blank(s)	Blank(s)	Left - origin of primary	Positive histology	8310/3: Clear cell adenocarcinoma, NOS	Distant	Blank(s)	Blank(s)	Blank(s)	Blank(s)	IV	T3a	N0	M1	Blank(s)	Blank(s)	Blank(s)	Blank(s)	Blank(s)	Blank(s)	Blank(s)	Blank(s)	50	None/Unknown	Yes	110	No	No	Yes	Yes	Kidney and Renal Pelvis	Dead (attributable to this cancer dx)	Alive or dead due to cancer	35	Complete dates are available and there are more than 0 days of survival	Kidney and Renal Pelvis	Kidney Parenchyma	Kidney Parenchyma	Dead	One primary only
35-39 years	Female	2012	Kidney and Renal Pelvis	Kidney Parenchyma	Kidney Parenchyma	C64.9-Kidney, NOS	8312	Unknown	Blank(s)	Blank(s)	Blank(s)	Left - origin of primary	Positive histology	8312/3: Renal cell carcinoma	Distant	Blank(s)	Blank(s)	Blank(s)	Blank(s)	IV	T2a	N1	M1	Blank(s)	Blank(s)	Blank(s)	Blank(s)	Blank(s)	Blank(s)	Blank(s)	Blank(s)	0	None/Unknown	Yes	95	No	No	Yes	No	Kidney and Renal Pelvis	Dead (attributable to this cancer dx)	Alive or dead due to cancer	18	Complete dates are available and there are more than 0 days of survival	Kidney and Renal Pelvis	Kidney Parenchyma	Kidney Parenchyma	Dead	One primary only
50-54 years	Male	2012	Kidney and Renal Pelvis	Kidney Parenchyma	Kidney Parenchyma	C64.9-Kidney, NOS	8312	Moderately differentiated; Grade II	Blank(s)	Blank(s)	Blank(s)	Right - origin of primary	Positive histology	8312/3: Renal cell carcinoma	Distant	Blank(s)	Blank(s)	Blank(s)	Blank(s)	IV	T3a	N0	M1	Blank(s)	Blank(s)	Blank(s)	Blank(s)	Blank(s)	Blank(s)	Blank(s)	Blank(s)	40	None/Unknown	Yes	13	No	No	Yes	Yes	Diseases of Heart	Alive or dead of other cause	Dead (attributable to causes other than this cancer dx)	37	Complete dates are available and there are more than 0 days of survival	Diseases of Heart	Ischemic heart disease	Ischemic heart disease	Dead	One primary only
45-49 years	Male	2012	Kidney and Renal Pelvis	Kidney Parenchyma	Kidney Parenchyma	C64.9-Kidney, NOS	8318	Poorly differentiated; Grade III	Blank(s)	Blank(s)	Blank(s)	Left - origin of primary	Positive histology	8318/3: Renal cell carcinoma, sarcomatoid	Distant	Blank(s)	Blank(s)	Blank(s)	Blank(s)	IV	T4	N1	M1	Blank(s)	Blank(s)	Blank(s)	Blank(s)	Blank(s)	Blank(s)	Blank(s)	Blank(s)	40	Beam radiation	Yes	135	Yes	No	Yes	Yes	Kidney and Renal Pelvis	Dead (attributable to this cancer dx)	Alive or dead due to cancer	3	Complete dates are available and there are more than 0 days of survival	Kidney and Renal Pelvis	Kidney Parenchyma	Kidney Parenchyma	Dead	One primary only
35-39 years	Female	2012	Kidney and Renal Pelvis	Kidney Parenchyma	Kidney Parenchyma	C64.9-Kidney, NOS	8312	Unknown	Blank(s)	Blank(s)	Blank(s)	Left - origin of primary	Positive histology	8312/3: Renal cell carcinoma	Distant	Blank(s)	Blank(s)	Blank(s)	Blank(s)	IV	T4	N1	M1	Blank(s)	Blank(s)	Blank(s)	Blank(s)	Blank(s)	Blank(s)	Blank(s)	Blank(s)	50	None/Unknown	Yes	58	Yes	No	Yes	Yes	Kidney and Renal Pelvis	Dead (attributable to this cancer dx)	Alive or dead due to cancer	13	Complete dates are available and there are more than 0 days of survival	Kidney and Renal Pelvis	Kidney Parenchyma	Kidney Parenchyma	Dead	One primary only
45-49 years	Male	2012	Kidney and Renal Pelvis	Kidney Parenchyma	Kidney Parenchyma	C64.9-Kidney, NOS	8310	Unknown	Blank(s)	Blank(s)	Blank(s)	Right - origin of primary	Positive histology	8310/3: Clear cell adenocarcinoma, NOS	Distant	Blank(s)	Blank(s)	Blank(s)	Blank(s)	IV	T1a	N0	M1	Blank(s)	Blank(s)	Blank(s)	Blank(s)	Blank(s)	Blank(s)	Blank(s)	Blank(s)	0	None/Unknown	No/Unknown	32	Yes	Yes	Yes	Yes	Kidney and Renal Pelvis	Dead (attributable to this cancer dx)	Alive or dead due to cancer	4	Complete dates are available and there are more than 0 days of survival	Kidney and Renal Pelvis	Kidney Parenchyma	Kidney Parenchyma	Dead	One primary only
55-59 years	Male	2012	Kidney and Renal Pelvis	Kidney Parenchyma	Kidney Parenchyma	C64.9-Kidney, NOS	8312	Undifferentiated; anaplastic; Grade IV	Blank(s)	Blank(s)	Blank(s)	Right - origin of primary	Positive histology	8312/3: Renal cell carcinoma	Distant	Blank(s)	Blank(s)	Blank(s)	Blank(s)	IV	T4	N0	M1	Blank(s)	Blank(s)	Blank(s)	Blank(s)	Blank(s)	Blank(s)	Blank(s)	Blank(s)	70	Beam radiation	Yes	98	No	No	Yes	Yes	Kidney and Renal Pelvis	Dead (attributable to this cancer dx)	Alive or dead due to cancer	3	Complete dates are available and there are more than 0 days of survival	Kidney and Renal Pelvis	Kidney Parenchyma	Kidney Parenchyma	Dead	One primary only
50-54 years	Female	2012	Kidney and Renal Pelvis	Kidney Parenchyma	Kidney Parenchyma	C64.9-Kidney, NOS	8312	Well differentiated; Grade I	Blank(s)	Blank(s)	Blank(s)	Right - origin of primary	Positive histology	8312/3: Renal cell carcinoma	Distant	Blank(s)	Blank(s)	Blank(s)	Blank(s)	IV	T1b	N0	M1	Blank(s)	Blank(s)	Blank(s)	Blank(s)	Blank(s)	Blank(s)	Blank(s)	Blank(s)	50	None/Unknown	Yes	61	Yes	No	Yes	No	Alive	Alive or dead of other cause	Alive or dead due to cancer	110	Complete dates are available and there are more than 0 days of survival	Alive	Alive	Alive	Alive	One primary only
70-74 years	Male	2012	Kidney and Renal Pelvis	Kidney Parenchyma	Kidney Parenchyma	C64.9-Kidney, NOS	8310	Undifferentiated; anaplastic; Grade IV	Blank(s)	Blank(s)	Blank(s)	Left - origin of primary	Positive histology	8310/3: Clear cell adenocarcinoma, NOS	Distant	Blank(s)	Blank(s)	Blank(s)	Blank(s)	IV	T3a	N0	M1	Blank(s)	Blank(s)	Blank(s)	Blank(s)	Blank(s)	Blank(s)	Blank(s)	Blank(s)	50	None/Unknown	No/Unknown	60	No	No	Yes	No	Kidney and Renal Pelvis	Dead (attributable to this cancer dx)	Alive or dead due to cancer	15	Complete dates are available and there are more than 0 days of survival	Kidney and Renal Pelvis	Kidney Parenchyma	Kidney Parenchyma	Dead	One primary only
55-59 years	Male	2012	Kidney and Renal Pelvis	Kidney Parenchyma	Kidney Parenchyma	C64.9-Kidney, NOS	8310	Undifferentiated; anaplastic; Grade IV	Blank(s)	Blank(s)	Blank(s)	Left - origin of primary	Positive histology	8310/3: Clear cell adenocarcinoma, NOS	Distant	Blank(s)	Blank(s)	Blank(s)	Blank(s)	IV	T3a	N0	M1	Blank(s)	Blank(s)	Blank(s)	Blank(s)	Blank(s)	Blank(s)	Blank(s)	Blank(s)	50	None/Unknown	No/Unknown	110	Yes	No	Yes	No	Kidney and Renal Pelvis	Dead (attributable to this cancer dx)	Alive or dead due to cancer	24	Complete dates are available and there are more than 0 days of survival	Kidney and Renal Pelvis	Kidney Parenchyma	Kidney Parenchyma	Dead	One primary only
65-69 years	Female	2012	Kidney and Renal Pelvis	Kidney Parenchyma	Kidney Parenchyma	C64.9-Kidney, NOS	8310	Undifferentiated; anaplastic; Grade IV	Blank(s)	Blank(s)	Blank(s)	Right - origin of primary	Positive histology	8310/3: Clear cell adenocarcinoma, NOS	Distant	Blank(s)	Blank(s)	Blank(s)	Blank(s)	IV	T3a	N0	M1	Blank(s)	Blank(s)	Blank(s)	Blank(s)	Blank(s)	Blank(s)	Blank(s)	Blank(s)	40	None/Unknown	Yes	79	Yes	No	Yes	Yes	Kidney and Renal Pelvis	Dead (attributable to this cancer dx)	Alive or dead due to cancer	19	Complete dates are available and there are more than 0 days of survival	Kidney and Renal Pelvis	Kidney Parenchyma	Kidney Parenchyma	Dead	One primary only
80-84 years	Male	2012	Kidney and Renal Pelvis	Kidney Parenchyma	Kidney Parenchyma	C64.9-Kidney, NOS	8312	Unknown	Blank(s)	Blank(s)	Blank(s)	Left - origin of primary	Positive histology	8312/3: Renal cell carcinoma	Distant	Blank(s)	Blank(s)	Blank(s)	Blank(s)	IV	T1b	N0	M1	Blank(s)	Blank(s)	Blank(s)	Blank(s)	Blank(s)	Blank(s)	Blank(s)	Blank(s)	0	None/Unknown	No/Unknown	51	No	No	Yes	No	Kidney and Renal Pelvis	Dead (attributable to this cancer dx)	Alive or dead due to cancer	11	Complete dates are available and there are more than 0 days of survival	Kidney and Renal Pelvis	Kidney Parenchyma	Kidney Parenchyma	Dead	One primary only
65-69 years	Female	2012	Kidney and Renal Pelvis	Kidney Parenchyma	Kidney Parenchyma	C64.9-Kidney, NOS	8312	Unknown	Blank(s)	Blank(s)	Blank(s)	Right - origin of primary	Positive histology	8312/3: Renal cell carcinoma	Distant	Blank(s)	Blank(s)	Blank(s)	Blank(s)	IV	T4	N1	M1	Blank(s)	Blank(s)	Blank(s)	Blank(s)	Blank(s)	Blank(s)	Blank(s)	Blank(s)	0	None/Unknown	Yes	100	No	No	Yes	Yes	Kidney and Renal Pelvis	Dead (attributable to this cancer dx)	Alive or dead due to cancer	7	Complete dates are available and there are more than 0 days of survival	Kidney and Renal Pelvis	Kidney Parenchyma	Kidney Parenchyma	Dead	One primary only
65-69 years	Male	2012	Kidney and Renal Pelvis	Kidney Parenchyma	Kidney Parenchyma	C64.9-Kidney, NOS	8140	Unknown	Blank(s)	Blank(s)	Blank(s)	Right - origin of primary	Positive histology	8140/3: Adenocarcinoma, NOS	Distant	Blank(s)	Blank(s)	Blank(s)	Blank(s)	IV	T1b	N0	M1	Blank(s)	Blank(s)	Blank(s)	Blank(s)	Blank(s)	Blank(s)	Blank(s)	Blank(s)	0	None/Unknown	No/Unknown	49	Yes	No	Yes	Yes	Kidney and Renal Pelvis	Dead (attributable to this cancer dx)	Alive or dead due to cancer	1	Complete dates are available and there are more than 0 days of survival	Kidney and Renal Pelvis	Kidney Parenchyma	Kidney Parenchyma	Dead	One primary only
55-59 years	Male	2012	Kidney and Renal Pelvis	Kidney Parenchyma	Kidney Parenchyma	C64.9-Kidney, NOS	8312	Unknown	Blank(s)	Blank(s)	Blank(s)	Left - origin of primary	Positive histology	8312/3: Renal cell carcinoma	Distant	Blank(s)	Blank(s)	Blank(s)	Blank(s)	IV	T3NOS	N0	M1	Blank(s)	Blank(s)	Blank(s)	Blank(s)	Blank(s)	Blank(s)	Blank(s)	Blank(s)	0	Radioactive implants (includes brachytherapy) (1988+)	Yes	107	Yes	No	Yes	No	Septicemia	Alive or dead of other cause	Dead (attributable to causes other than this cancer dx)	34	Complete dates are available and there are more than 0 days of survival	Septicemia	Septicemia	Septicemia	Dead	One primary only
55-59 years	Male	2012	Kidney and Renal Pelvis	Kidney Parenchyma	Kidney Parenchyma	C64.9-Kidney, NOS	8010	Unknown	Blank(s)	Blank(s)	Blank(s)	Right - origin of primary	Radiography without microscopic confirm	8010/3: Carcinoma, NOS	Distant	Blank(s)	Blank(s)	Blank(s)	Blank(s)	IV	T4	N0	M1	Blank(s)	Blank(s)	Blank(s)	Blank(s)	Blank(s)	Blank(s)	Blank(s)	Blank(s)	0	None/Unknown	No/Unknown	150	No	No	Yes	Yes	Kidney and Renal Pelvis	Dead (attributable to this cancer dx)	Alive or dead due to cancer	0	Complete dates are available and there are more than 0 days of survival	Kidney and Renal Pelvis	Kidney Parenchyma	Kidney Parenchyma	Dead	One primary only
70-74 years	Female	2012	Kidney and Renal Pelvis	Kidney Parenchyma	Kidney Parenchyma	C64.9-Kidney, NOS	8310	Undifferentiated; anaplastic; Grade IV	Blank(s)	Blank(s)	Blank(s)	Left - origin of primary	Positive histology	8310/3: Clear cell adenocarcinoma, NOS	Distant	Blank(s)	Blank(s)	Blank(s)	Blank(s)	IV	T3a	N0	M1	Blank(s)	Blank(s)	Blank(s)	Blank(s)	Blank(s)	Blank(s)	Blank(s)	Blank(s)	50	Beam radiation	No/Unknown	70	No	No	Yes	No	Kidney and Renal Pelvis	Dead (attributable to this cancer dx)	Alive or dead due to cancer	6	Complete dates are available and there are more than 0 days of survival	Kidney and Renal Pelvis	Kidney Parenchyma	Kidney Parenchyma	Dead	One primary only
55-59 years	Female	2012	Kidney and Renal Pelvis	Kidney Parenchyma	Kidney Parenchyma	C64.9-Kidney, NOS	8312	Unknown	Blank(s)	Blank(s)	Blank(s)	Right - origin of primary	Positive histology	8312/3: Renal cell carcinoma	Distant	Blank(s)	Blank(s)	Blank(s)	Blank(s)	IV	T4	N0	M1	Blank(s)	Blank(s)	Blank(s)	Blank(s)	Blank(s)	Blank(s)	Blank(s)	Blank(s)	0	None/Unknown	No/Unknown	118	No	No	Yes	Yes	Kidney and Renal Pelvis	Dead (attributable to this cancer dx)	Alive or dead due to cancer	4	Complete dates are available and there are more than 0 days of survival	Kidney and Renal Pelvis	Kidney Parenchyma	Kidney Parenchyma	Dead	One primary only
60-64 years	Male	2012	Kidney and Renal Pelvis	Kidney Parenchyma	Kidney Parenchyma	C64.9-Kidney, NOS	8312	Poorly differentiated; Grade III	Blank(s)	Blank(s)	Blank(s)	Right - origin of primary	Positive histology	8312/3: Renal cell carcinoma	Distant	Blank(s)	Blank(s)	Blank(s)	Blank(s)	IV	T2a	N0	M1	Blank(s)	Blank(s)	Blank(s)	Blank(s)	Blank(s)	Blank(s)	Blank(s)	Blank(s)	0	None/Unknown	Yes	80	No	No	Yes	Yes	Kidney and Renal Pelvis	Dead (attributable to this cancer dx)	Alive or dead due to cancer	9	Complete dates are available and there are more than 0 days of survival	Kidney and Renal Pelvis	Kidney Parenchyma	Kidney Parenchyma	Dead	One primary only
60-64 years	Female	2012	Kidney and Renal Pelvis	Kidney Parenchyma	Kidney Parenchyma	C64.9-Kidney, NOS	8312	Unknown	Blank(s)	Blank(s)	Blank(s)	Right - origin of primary	Radiography without microscopic confirm	8312/3: Renal cell carcinoma	Distant	Blank(s)	Blank(s)	Blank(s)	Blank(s)	IV	T3b	N0	M1	Blank(s)	Blank(s)	Blank(s)	Blank(s)	Blank(s)	Blank(s)	Blank(s)	Blank(s)	0	None/Unknown	Yes	100	No	No	Yes	Yes	Rectum and Rectosigmoid Junction	Dead (attributable to this cancer dx)	Alive or dead due to cancer	1	Complete dates are available and there are more than 0 days of survival	Rectum and Rectosigmoid Junction	Colon And Rectum (Excluding Appendix)	Colon And Rectum (Excluding Appendix)	Dead	One primary only
70-74 years	Female	2012	Kidney and Renal Pelvis	Kidney Parenchyma	Kidney Parenchyma	C64.9-Kidney, NOS	8312	Unknown	Blank(s)	Blank(s)	Blank(s)	Right - origin of primary	Positive histology	8312/3: Renal cell carcinoma	Distant	Blank(s)	Blank(s)	Blank(s)	Blank(s)	IV	T4	N0	M1	Blank(s)	Blank(s)	Blank(s)	Blank(s)	Blank(s)	Blank(s)	Blank(s)	Blank(s)	0	None/Unknown	No/Unknown	158	No	No	Yes	No	Kidney and Renal Pelvis	Dead (attributable to this cancer dx)	Alive or dead due to cancer	0	Complete dates are available and there are more than 0 days of survival	Kidney and Renal Pelvis	Kidney Parenchyma	Kidney Parenchyma	Dead	One primary only
70-74 years	Female	2012	Kidney and Renal Pelvis	Kidney Parenchyma	Kidney Parenchyma	C64.9-Kidney, NOS	8312	Unknown	Blank(s)	Blank(s)	Blank(s)	Left - origin of primary	Positive histology	8312/3: Renal cell carcinoma	Distant	Blank(s)	Blank(s)	Blank(s)	Blank(s)	IV	T1b	N1	M1	Blank(s)	Blank(s)	Blank(s)	Blank(s)	Blank(s)	Blank(s)	Blank(s)	Blank(s)	0	None/Unknown	Yes	50	No	No	Yes	No	Kidney and Renal Pelvis	Dead (attributable to this cancer dx)	Alive or dead due to cancer	9	Complete dates are available and there are more than 0 days of survival	Kidney and Renal Pelvis	Kidney Parenchyma	Kidney Parenchyma	Dead	One primary only
50-54 years	Male	2012	Kidney and Renal Pelvis	Kidney Parenchyma	Kidney Parenchyma	C64.9-Kidney, NOS	8312	Unknown	Blank(s)	Blank(s)	Blank(s)	Right - origin of primary	Radiography without microscopic confirm	8312/3: Renal cell carcinoma	Distant	Blank(s)	Blank(s)	Blank(s)	Blank(s)	IV	T3NOS	N1	M1	Blank(s)	Blank(s)	Blank(s)	Blank(s)	Blank(s)	Blank(s)	Blank(s)	Blank(s)	0	None/Unknown	No/Unknown	72	Yes	No	Yes	Yes	Kidney and Renal Pelvis	Dead (attributable to this cancer dx)	Alive or dead due to cancer	1	Complete dates are available and there are more than 0 days of survival	Kidney and Renal Pelvis	Kidney Parenchyma	Kidney Parenchyma	Dead	One primary only
60-64 years	Female	2012	Kidney and Renal Pelvis	Kidney Parenchyma	Kidney Parenchyma	C64.9-Kidney, NOS	8010	Unknown	Blank(s)	Blank(s)	Blank(s)	Right - origin of primary	Positive histology	8010/3: Carcinoma, NOS	Distant	Blank(s)	Blank(s)	Blank(s)	Blank(s)	IV	T3b	N1	M1	Blank(s)	Blank(s)	Blank(s)	Blank(s)	Blank(s)	Blank(s)	Blank(s)	Blank(s)	0	None/Unknown	Yes	90	Yes	Yes	Yes	Yes	Kidney and Renal Pelvis	Dead (attributable to this cancer dx)	Alive or dead due to cancer	21	Complete dates are available and there are more than 0 days of survival	Kidney and Renal Pelvis	Kidney Parenchyma	Kidney Parenchyma	Dead	One primary only
60-64 years	Female	2012	Kidney and Renal Pelvis	Kidney Parenchyma	Kidney Parenchyma	C64.9-Kidney, NOS	8312	Unknown	Blank(s)	Blank(s)	Blank(s)	Left - origin of primary	Positive histology	8312/3: Renal cell carcinoma	Distant	Blank(s)	Blank(s)	Blank(s)	Blank(s)	IV	T3a	N0	M1	Blank(s)	Blank(s)	Blank(s)	Blank(s)	Blank(s)	Blank(s)	Blank(s)	Blank(s)	0	None/Unknown	Yes	119	No	No	Yes	Yes	Kidney and Renal Pelvis	Dead (attributable to this cancer dx)	Alive or dead due to cancer	6	Complete dates are available and there are more than 0 days of survival	Kidney and Renal Pelvis	Kidney Parenchyma	Kidney Parenchyma	Dead	One primary only
75-79 years	Female	2012	Kidney and Renal Pelvis	Kidney Parenchyma	Kidney Parenchyma	C64.9-Kidney, NOS	8255	Poorly differentiated; Grade III	Blank(s)	Blank(s)	Blank(s)	Left - origin of primary	Positive histology	8255/3: Adenocarcinoma with mixed subtypes	Distant	Blank(s)	Blank(s)	Blank(s)	Blank(s)	IV	T3a	N1	M1	Blank(s)	Blank(s)	Blank(s)	Blank(s)	Blank(s)	Blank(s)	Blank(s)	Blank(s)	40	None/Unknown	Yes	80	No	No	Yes	Yes	Kidney and Renal Pelvis	Dead (attributable to this cancer dx)	Alive or dead due to cancer	24	Complete dates are available and there are more than 0 days of survival	Kidney and Renal Pelvis	Kidney Parenchyma	Kidney Parenchyma	Dead	One primary only
70-74 years	Male	2012	Kidney and Renal Pelvis	Kidney Parenchyma	Kidney Parenchyma	C64.9-Kidney, NOS	8312	Unknown	Blank(s)	Blank(s)	Blank(s)	Left - origin of primary	Positive histology	8312/3: Renal cell carcinoma	Distant	Blank(s)	Blank(s)	Blank(s)	Blank(s)	IV	T2b	N1	M1	Blank(s)	Blank(s)	Blank(s)	Blank(s)	Blank(s)	Blank(s)	Blank(s)	Blank(s)	0	None/Unknown	Yes	104	No	No	Yes	Yes	Kidney and Renal Pelvis	Dead (attributable to this cancer dx)	Alive or dead due to cancer	15	Complete dates are available and there are more than 0 days of survival	Kidney and Renal Pelvis	Kidney Parenchyma	Kidney Parenchyma	Dead	One primary only
60-64 years	Male	2012	Kidney and Renal Pelvis	Kidney Parenchyma	Kidney Parenchyma	C64.9-Kidney, NOS	8310	Moderately differentiated; Grade II	Blank(s)	Blank(s)	Blank(s)	Right - origin of primary	Positive histology	8310/3: Clear cell adenocarcinoma, NOS	Distant	Blank(s)	Blank(s)	Blank(s)	Blank(s)	IV	T3b	N1	M1	Blank(s)	Blank(s)	Blank(s)	Blank(s)	Blank(s)	Blank(s)	Blank(s)	Blank(s)	0	None/Unknown	Yes	120	No	No	Yes	Yes	Kidney and Renal Pelvis	Dead (attributable to this cancer dx)	Alive or dead due to cancer	50	Complete dates are available and there are more than 0 days of survival	Kidney and Renal Pelvis	Kidney Parenchyma	Kidney Parenchyma	Dead	One primary only
60-64 years	Female	2012	Kidney and Renal Pelvis	Kidney Parenchyma	Kidney Parenchyma	C64.9-Kidney, NOS	8032	Unknown	Blank(s)	Blank(s)	Blank(s)	Left - origin of primary	Positive histology	8032/3: Spindle cell carcinoma, NOS	Distant	Blank(s)	Blank(s)	Blank(s)	Blank(s)	IV	T2b	N0	M1	Blank(s)	Blank(s)	Blank(s)	Blank(s)	Blank(s)	Blank(s)	Blank(s)	Blank(s)	0	None/Unknown	No/Unknown	140	No	No	Yes	Yes	Diabetes Mellitus	Alive or dead of other cause	Dead (attributable to causes other than this cancer dx)	0	Complete dates are available and there are more than 0 days of survival	Diabetes Mellitus	Diabetes Mellitus	Diabetes Mellitus	Dead	One primary only
85+ years	Female	2012	Kidney and Renal Pelvis	Kidney Parenchyma	Kidney Parenchyma	C64.9-Kidney, NOS	8140	Unknown	Blank(s)	Blank(s)	Blank(s)	Right - origin of primary	Positive histology	8140/3: Adenocarcinoma, NOS	Distant	Blank(s)	Blank(s)	Blank(s)	Blank(s)	IV	T1a	N0	M1	Blank(s)	Blank(s)	Blank(s)	Blank(s)	Blank(s)	Blank(s)	Blank(s)	Blank(s)	0	None/Unknown	No/Unknown	22	No	No	Yes	No	Other Digestive Organs	Dead (attributable to this cancer dx)	Alive or dead due to cancer	8	Complete dates are available and there are more than 0 days of survival	Other Digestive Organs	Digestive Other	Digestive Other	Dead	One primary only
70-74 years	Female	2012	Kidney and Renal Pelvis	Kidney Parenchyma	Kidney Parenchyma	C64.9-Kidney, NOS	8255	Undifferentiated; anaplastic; Grade IV	Blank(s)	Blank(s)	Blank(s)	Right - origin of primary	Positive histology	8255/3: Adenocarcinoma with mixed subtypes	Distant	Blank(s)	Blank(s)	Blank(s)	Blank(s)	IV	T3a	N0	M1	Blank(s)	Blank(s)	Blank(s)	Blank(s)	Blank(s)	Blank(s)	Blank(s)	Blank(s)	50	None/Unknown	No/Unknown	160	No	No	Yes	No	Diseases of Heart	Alive or dead of other cause	Dead (attributable to causes other than this cancer dx)	3	Complete dates are available and there are more than 0 days of survival	Diseases of Heart	Other and unspecified disorders of the circulatory system	Other and unspecified disorders of the circulatory system	Dead	One primary only
60-64 years	Female	2012	Kidney and Renal Pelvis	Kidney Parenchyma	Kidney Parenchyma	C64.9-Kidney, NOS	8312	Unknown	Blank(s)	Blank(s)	Blank(s)	Left - origin of primary	Positive exfoliative cytology, no positive histology	8312/3: Renal cell carcinoma	Distant	Blank(s)	Blank(s)	Blank(s)	Blank(s)	IV	T3NOS	N1	M1	Blank(s)	Blank(s)	Blank(s)	Blank(s)	Blank(s)	Blank(s)	Blank(s)	Blank(s)	0	None/Unknown	Yes	120	No	No	Yes	Yes	Kidney and Renal Pelvis	Dead (attributable to this cancer dx)	Alive or dead due to cancer	32	Complete dates are available and there are more than 0 days of survival	Kidney and Renal Pelvis	Kidney Parenchyma	Kidney Parenchyma	Dead	One primary only
70-74 years	Male	2012	Kidney and Renal Pelvis	Kidney Parenchyma	Kidney Parenchyma	C64.9-Kidney, NOS	8310	Poorly differentiated; Grade III	Blank(s)	Blank(s)	Blank(s)	Left - origin of primary	Positive histology	8310/3: Clear cell adenocarcinoma, NOS	Distant	Blank(s)	Blank(s)	Blank(s)	Blank(s)	IV	T1b	N0	M1	Blank(s)	Blank(s)	Blank(s)	Blank(s)	Blank(s)	Blank(s)	Blank(s)	Blank(s)	50	Beam radiation	No/Unknown	45	Yes	No	Yes	No	Kidney and Renal Pelvis	Dead (attributable to this cancer dx)	Alive or dead due to cancer	3	Complete dates are available and there are more than 0 days of survival	Kidney and Renal Pelvis	Kidney Parenchyma	Kidney Parenchyma	Dead	One primary only
85+ years	Male	2012	Kidney and Renal Pelvis	Kidney Parenchyma	Kidney Parenchyma	C64.9-Kidney, NOS	8000	Unknown	Blank(s)	Blank(s)	Blank(s)	Left - origin of primary	Radiography without microscopic confirm	8000/3: Neoplasm, malignant	Distant	Blank(s)	Blank(s)	Blank(s)	Blank(s)	IV	T2a	N0	M1	Blank(s)	Blank(s)	Blank(s)	Blank(s)	Blank(s)	Blank(s)	Blank(s)	Blank(s)	0	None/Unknown	No/Unknown	77	Yes	No	Yes	No	Kidney and Renal Pelvis	Dead (attributable to this cancer dx)	Alive or dead due to cancer	0	Complete dates are available and there are more than 0 days of survival	Kidney and Renal Pelvis	Kidney Parenchyma	Kidney Parenchyma	Dead	One primary only
15-19 years	Male	2012	Kidney and Renal Pelvis	Kidney Parenchyma	Kidney Parenchyma	C64.9-Kidney, NOS	8246	Unknown	Blank(s)	Blank(s)	Blank(s)	Right - origin of primary	Positive histology	8246/3: Neuroendocrine carcinoma, NOS	Distant	Blank(s)	Blank(s)	Blank(s)	Blank(s)	IV	T1b	N1	M1	Blank(s)	Blank(s)	Blank(s)	Blank(s)	Blank(s)	Blank(s)	Blank(s)	Blank(s)	0	None/Unknown	Yes	58	No	No	Yes	No	Alive	Alive or dead of other cause	Alive or dead due to cancer	113	Complete dates are available and there are more than 0 days of survival	Alive	Alive	Alive	Alive	One primary only
65-69 years	Male	2012	Kidney and Renal Pelvis	Kidney Parenchyma	Kidney Parenchyma	C64.9-Kidney, NOS	8310	Poorly differentiated; Grade III	Blank(s)	Blank(s)	Blank(s)	Right - origin of primary	Positive histology	8310/3: Clear cell adenocarcinoma, NOS	Distant	Blank(s)	Blank(s)	Blank(s)	Blank(s)	IV	T3a	N0	M1	Blank(s)	Blank(s)	Blank(s)	Blank(s)	Blank(s)	Blank(s)	Blank(s)	Blank(s)	70	None/Unknown	Yes	120	No	No	Yes	Yes	Alive	Alive or dead of other cause	Alive or dead due to cancer	109	Complete dates are available and there are more than 0 days of survival	Alive	Alive	Alive	Alive	One primary only
70-74 years	Female	2012	Kidney and Renal Pelvis	Kidney Parenchyma	Kidney Parenchyma	C64.9-Kidney, NOS	8000	Unknown	Blank(s)	Blank(s)	Blank(s)	Right - origin of primary	Radiography without microscopic confirm	8000/3: Neoplasm, malignant	Distant	Blank(s)	Blank(s)	Blank(s)	Blank(s)	IV	T3a	N1	M1	Blank(s)	Blank(s)	Blank(s)	Blank(s)	Blank(s)	Blank(s)	Blank(s)	Blank(s)	0	None/Unknown	No/Unknown	82	No	No	Yes	No	Kidney and Renal Pelvis	Dead (attributable to this cancer dx)	Alive or dead due to cancer	1	Complete dates are available and there are more than 0 days of survival	Kidney and Renal Pelvis	Kidney Parenchyma	Kidney Parenchyma	Dead	One primary only
50-54 years	Male	2012	Kidney and Renal Pelvis	Kidney Parenchyma	Kidney Parenchyma	C64.9-Kidney, NOS	8310	Undifferentiated; anaplastic; Grade IV	Blank(s)	Blank(s)	Blank(s)	Right - origin of primary	Positive histology	8310/3: Clear cell adenocarcinoma, NOS	Distant	Blank(s)	Blank(s)	Blank(s)	Blank(s)	IV	T3a	N1	M1	Blank(s)	Blank(s)	Blank(s)	Blank(s)	Blank(s)	Blank(s)	Blank(s)	Blank(s)	50	None/Unknown	Yes	130	No	No	Yes	Yes	Kidney and Renal Pelvis	Dead (attributable to this cancer dx)	Alive or dead due to cancer	4	Complete dates are available and there are more than 0 days of survival	Kidney and Renal Pelvis	Kidney Parenchyma	Kidney Parenchyma	Dead	One primary only
45-49 years	Female	2012	Kidney and Renal Pelvis	Kidney Parenchyma	Kidney Parenchyma	C64.9-Kidney, NOS	8255	Undifferentiated; anaplastic; Grade IV	Blank(s)	Blank(s)	Blank(s)	Right - origin of primary	Positive histology	8255/3: Adenocarcinoma with mixed subtypes	Distant	Blank(s)	Blank(s)	Blank(s)	Blank(s)	IV	T3a	N0	M1	Blank(s)	Blank(s)	Blank(s)	Blank(s)	Blank(s)	Blank(s)	Blank(s)	Blank(s)	50	None/Unknown	Yes	170	No	Yes	Yes	Yes	Kidney and Renal Pelvis	Dead (attributable to this cancer dx)	Alive or dead due to cancer	10	Complete dates are available and there are more than 0 days of survival	Kidney and Renal Pelvis	Kidney Parenchyma	Kidney Parenchyma	Dead	One primary only
65-69 years	Male	2012	Kidney and Renal Pelvis	Kidney Parenchyma	Kidney Parenchyma	C64.9-Kidney, NOS	8312	Unknown	Blank(s)	Blank(s)	Blank(s)	Right - origin of primary	Positive histology	8312/3: Renal cell carcinoma	Distant	Blank(s)	Blank(s)	Blank(s)	Blank(s)	IV	T3a	N1	M1	Blank(s)	Blank(s)	Blank(s)	Blank(s)	Blank(s)	Blank(s)	Blank(s)	Blank(s)	0	None/Unknown	Yes	59	No	No	Yes	No	Diseases of Heart	Alive or dead of other cause	Dead (attributable to causes other than this cancer dx)	0	Complete dates are available and there are more than 0 days of survival	Diseases of Heart	Other and unspecified disorders of the circulatory system	Other and unspecified disorders of the circulatory system	Dead	One primary only
60-64 years	Female	2012	Kidney and Renal Pelvis	Kidney Parenchyma	Kidney Parenchyma	C64.9-Kidney, NOS	8312	Unknown	Blank(s)	Blank(s)	Blank(s)	Left - origin of primary	Positive histology	8312/3: Renal cell carcinoma	Distant	Blank(s)	Blank(s)	Blank(s)	Blank(s)	IV	T1b	N0	M1	Blank(s)	Blank(s)	Blank(s)	Blank(s)	Blank(s)	Blank(s)	Blank(s)	Blank(s)	0	Beam radiation	Yes	56	Yes	No	Yes	No	Kidney and Renal Pelvis	Dead (attributable to this cancer dx)	Alive or dead due to cancer	8	Complete dates are available and there are more than 0 days of survival	Kidney and Renal Pelvis	Kidney Parenchyma	Kidney Parenchyma	Dead	One primary only
65-69 years	Male	2012	Kidney and Renal Pelvis	Kidney Parenchyma	Kidney Parenchyma	C64.9-Kidney, NOS	8310	Moderately differentiated; Grade II	Blank(s)	Blank(s)	Blank(s)	Left - origin of primary	Positive histology	8310/3: Clear cell adenocarcinoma, NOS	Distant	Blank(s)	Blank(s)	Blank(s)	Blank(s)	IV	T2b	N1	M1	Blank(s)	Blank(s)	Blank(s)	Blank(s)	Blank(s)	Blank(s)	Blank(s)	Blank(s)	0	Beam radiation	Yes	140	Yes	No	Yes	No	Kidney and Renal Pelvis	Dead (attributable to this cancer dx)	Alive or dead due to cancer	9	Complete dates are available and there are more than 0 days of survival	Kidney and Renal Pelvis	Kidney Parenchyma	Kidney Parenchyma	Dead	One primary only
55-59 years	Female	2012	Kidney and Renal Pelvis	Kidney Parenchyma	Kidney Parenchyma	C64.9-Kidney, NOS	8246	Unknown	Blank(s)	Blank(s)	Blank(s)	Left - origin of primary	Positive histology	8246/3: Neuroendocrine carcinoma, NOS	Distant	Blank(s)	Blank(s)	Blank(s)	Blank(s)	IV	T4	N0	M1	Blank(s)	Blank(s)	Blank(s)	Blank(s)	Blank(s)	Blank(s)	Blank(s)	Blank(s)	0	None/Unknown	Yes	147	No	No	Yes	Yes	Other Endocrine including Thymus	Dead (attributable to this cancer dx)	Alive or dead due to cancer	0	Complete dates are available and there are more than 0 days of survival	Other Endocrine including Thymus	Adrenal Gland	Adrenal Gland	Dead	One primary only
65-69 years	Female	2012	Kidney and Renal Pelvis	Kidney Parenchyma	Kidney Parenchyma	C64.9-Kidney, NOS	8310	Unknown	Blank(s)	Blank(s)	Blank(s)	Left - origin of primary	Positive histology	8310/3: Clear cell adenocarcinoma, NOS	Distant	Blank(s)	Blank(s)	Blank(s)	Blank(s)	IV	T4	N0	M1	Blank(s)	Blank(s)	Blank(s)	Blank(s)	Blank(s)	Blank(s)	Blank(s)	Blank(s)	0	None/Unknown	Yes	47	Yes	No	Yes	Yes	Kidney and Renal Pelvis	Dead (attributable to this cancer dx)	Alive or dead due to cancer	11	Complete dates are available and there are more than 0 days of survival	Kidney and Renal Pelvis	Kidney Parenchyma	Kidney Parenchyma	Dead	One primary only
40-44 years	Female	2012	Kidney and Renal Pelvis	Kidney Parenchyma	Kidney Parenchyma	C64.9-Kidney, NOS	8310	Poorly differentiated; Grade III	Blank(s)	Blank(s)	Blank(s)	Left - origin of primary	Positive histology	8310/3: Clear cell adenocarcinoma, NOS	Distant	Blank(s)	Blank(s)	Blank(s)	Blank(s)	IV	T4	N0	M1	Blank(s)	Blank(s)	Blank(s)	Blank(s)	Blank(s)	Blank(s)	Blank(s)	Blank(s)	50	None/Unknown	Yes	132	No	No	Yes	No	Kidney and Renal Pelvis	Dead (attributable to this cancer dx)	Alive or dead due to cancer	13	Complete dates are available and there are more than 0 days of survival	Kidney and Renal Pelvis	Kidney Parenchyma	Kidney Parenchyma	Dead	One primary only
55-59 years	Male	2012	Kidney and Renal Pelvis	Kidney Parenchyma	Kidney Parenchyma	C64.9-Kidney, NOS	8318	Undifferentiated; anaplastic; Grade IV	Blank(s)	Blank(s)	Blank(s)	Right - origin of primary	Positive histology	8318/3: Renal cell carcinoma, sarcomatoid	Distant	Blank(s)	Blank(s)	Blank(s)	Blank(s)	IV	T3b	N0	M1	Blank(s)	Blank(s)	Blank(s)	Blank(s)	Blank(s)	Blank(s)	Blank(s)	Blank(s)	70	None/Unknown	No/Unknown	140	No	No	Yes	No	Kidney and Renal Pelvis	Dead (attributable to this cancer dx)	Alive or dead due to cancer	5	Complete dates are available and there are more than 0 days of survival	Kidney and Renal Pelvis	Kidney Parenchyma	Kidney Parenchyma	Dead	One primary only
55-59 years	Male	2012	Kidney and Renal Pelvis	Kidney Parenchyma	Kidney Parenchyma	C64.9-Kidney, NOS	8000	Unknown	Blank(s)	Blank(s)	Blank(s)	Right - origin of primary	Radiography without microscopic confirm	8000/3: Neoplasm, malignant	Distant	Blank(s)	Blank(s)	Blank(s)	Blank(s)	IV	T2b	N0	M1	Blank(s)	Blank(s)	Blank(s)	Blank(s)	Blank(s)	Blank(s)	Blank(s)	Blank(s)	0	None/Unknown	No/Unknown	120	No	No	Yes	Yes	Accidents and Adverse Effects	Alive or dead of other cause	Dead (attributable to causes other than this cancer dx)	0	Complete dates are available and there are more than 0 days of survival	Accidents and Adverse Effects	Accidents and Adverse Effects	Accidents and Adverse Effects	Dead	One primary only
50-54 years	Female	2012	Kidney and Renal Pelvis	Kidney Parenchyma	Kidney Parenchyma	C64.9-Kidney, NOS	8310	Poorly differentiated; Grade III	Blank(s)	Blank(s)	Blank(s)	Left - origin of primary	Positive histology	8310/3: Clear cell adenocarcinoma, NOS	Distant	Blank(s)	Blank(s)	Blank(s)	Blank(s)	IV	T3a	N0	M1	Blank(s)	Blank(s)	Blank(s)	Blank(s)	Blank(s)	Blank(s)	Blank(s)	Blank(s)	50	Beam radiation	Yes	120	Yes	No	Yes	No	Kidney and Renal Pelvis	Dead (attributable to this cancer dx)	Alive or dead due to cancer	9	Complete dates are available and there are more than 0 days of survival	Kidney and Renal Pelvis	Kidney Parenchyma	Kidney Parenchyma	Dead	One primary only
85+ years	Male	2013	Kidney and Renal Pelvis	Kidney Parenchyma	Kidney Parenchyma	C64.9-Kidney, NOS	8312	Unknown	Blank(s)	Blank(s)	Blank(s)	Left - origin of primary	Radiography without microscopic confirm	8312/3: Renal cell carcinoma	Distant	Blank(s)	Blank(s)	Blank(s)	Blank(s)	IV	T2a	N1	M1	Blank(s)	Blank(s)	Blank(s)	Blank(s)	Blank(s)	Blank(s)	Blank(s)	Blank(s)	0	None/Unknown	No/Unknown	81	No	No	Yes	Yes	Kidney and Renal Pelvis	Dead (attributable to this cancer dx)	Alive or dead due to cancer	5	Complete dates are available and there are more than 0 days of survival	Kidney and Renal Pelvis	Kidney Parenchyma	Kidney Parenchyma	Dead	One primary only
85+ years	Female	2013	Kidney and Renal Pelvis	Kidney Parenchyma	Kidney Parenchyma	C64.9-Kidney, NOS	8312	Unknown	Blank(s)	Blank(s)	Blank(s)	Right - origin of primary	Radiography without microscopic confirm	8312/3: Renal cell carcinoma	Distant	Blank(s)	Blank(s)	Blank(s)	Blank(s)	IV	T1a	N0	M1	Blank(s)	Blank(s)	Blank(s)	Blank(s)	Blank(s)	Blank(s)	Blank(s)	Blank(s)	0	None/Unknown	No/Unknown	24	No	No	Yes	No	Kidney and Renal Pelvis	Dead (attributable to this cancer dx)	Alive or dead due to cancer	0	Complete dates are available and there are more than 0 days of survival	Kidney and Renal Pelvis	Kidney Parenchyma	Kidney Parenchyma	Dead	One primary only
65-69 years	Male	2013	Kidney and Renal Pelvis	Kidney Parenchyma	Kidney Parenchyma	C64.9-Kidney, NOS	8310	Poorly differentiated; Grade III	Blank(s)	Blank(s)	Blank(s)	Right - origin of primary	Positive histology	8310/3: Clear cell adenocarcinoma, NOS	Distant	Blank(s)	Blank(s)	Blank(s)	Blank(s)	IV	T3b	N1	M1	Blank(s)	Blank(s)	Blank(s)	Blank(s)	Blank(s)	Blank(s)	Blank(s)	Blank(s)	50	None/Unknown	Yes	140	No	No	Yes	No	Kidney and Renal Pelvis	Dead (attributable to this cancer dx)	Alive or dead due to cancer	8	Complete dates are available and there are more than 0 days of survival	Kidney and Renal Pelvis	Kidney Parenchyma	Kidney Parenchyma	Dead	One primary only
45-49 years	Male	2013	Kidney and Renal Pelvis	Kidney Parenchyma	Kidney Parenchyma	C64.9-Kidney, NOS	8310	Unknown	Blank(s)	Blank(s)	Blank(s)	Left - origin of primary	Positive exfoliative cytology, no positive histology	8310/3: Clear cell adenocarcinoma, NOS	Distant	Blank(s)	Blank(s)	Blank(s)	Blank(s)	IV	T4	N1	M1	Blank(s)	Blank(s)	Blank(s)	Blank(s)	Blank(s)	Blank(s)	Blank(s)	Blank(s)	0	Beam radiation	Yes	86	No	Yes	Yes	No	Kidney and Renal Pelvis	Dead (attributable to this cancer dx)	Alive or dead due to cancer	16	Complete dates are available and there are more than 0 days of survival	Kidney and Renal Pelvis	Kidney Parenchyma	Kidney Parenchyma	Dead	One primary only
40-44 years	Male	2013	Kidney and Renal Pelvis	Kidney Parenchyma	Kidney Parenchyma	C64.9-Kidney, NOS	8120	Undifferentiated; anaplastic; Grade IV	Blank(s)	Blank(s)	Blank(s)	Left - origin of primary	Positive histology	8120/3: Transitional cell carcinoma, NOS	Distant	Blank(s)	Blank(s)	Blank(s)	Blank(s)	IV	T4	N1	M1	Blank(s)	Blank(s)	Blank(s)	Blank(s)	Blank(s)	Blank(s)	Blank(s)	Blank(s)	50	None/Unknown	No/Unknown	130	No	No	Yes	Yes	Miscellaneous Malignant Cancer	Dead (attributable to this cancer dx)	Alive or dead due to cancer	16	Complete dates are available and there are more than 0 days of survival	Miscellaneous Malignant Cancer	Miscellaneous Neoplasms	Miscellaneous Neoplasms	Dead	One primary only
70-74 years	Male	2013	Kidney and Renal Pelvis	Kidney Parenchyma	Kidney Parenchyma	C64.9-Kidney, NOS	8310	Unknown	Blank(s)	Blank(s)	Blank(s)	Right - origin of primary	Positive exfoliative cytology, no positive histology	8310/3: Clear cell adenocarcinoma, NOS	Distant	Blank(s)	Blank(s)	Blank(s)	Blank(s)	IV	T2a	N1	M1	Blank(s)	Blank(s)	Blank(s)	Blank(s)	Blank(s)	Blank(s)	Blank(s)	Blank(s)	0	Beam radiation	Yes	100	Yes	No	Yes	Yes	Kidney and Renal Pelvis	Dead (attributable to this cancer dx)	Alive or dead due to cancer	4	Complete dates are available and there are more than 0 days of survival	Kidney and Renal Pelvis	Kidney Parenchyma	Kidney Parenchyma	Dead	One primary only
75-79 years	Male	2013	Kidney and Renal Pelvis	Kidney Parenchyma	Kidney Parenchyma	C64.9-Kidney, NOS	8310	Unknown	Blank(s)	Blank(s)	Blank(s)	Right - origin of primary	Positive histology	8310/3: Clear cell adenocarcinoma, NOS	Distant	Blank(s)	Blank(s)	Blank(s)	Blank(s)	IV	T4	N0	M1	Blank(s)	Blank(s)	Blank(s)	Blank(s)	Blank(s)	Blank(s)	Blank(s)	Blank(s)	50	None/Unknown	Yes	120	No	No	Yes	Yes	Alive	Alive or dead of other cause	Alive or dead due to cancer	98	Complete dates are available and there are more than 0 days of survival	Alive	Alive	Alive	Alive	One primary only
70-74 years	Male	2013	Kidney and Renal Pelvis	Kidney Parenchyma	Kidney Parenchyma	C64.9-Kidney, NOS	8312	Unknown	Blank(s)	Blank(s)	Blank(s)	Right - origin of primary	Radiography without microscopic confirm	8312/3: Renal cell carcinoma	Distant	Blank(s)	Blank(s)	Blank(s)	Blank(s)	IV	T2a	N0	M1	Blank(s)	Blank(s)	Blank(s)	Blank(s)	Blank(s)	Blank(s)	Blank(s)	Blank(s)	0	None/Unknown	No/Unknown	100	Yes	No	Yes	No	Kidney and Renal Pelvis	Dead (attributable to this cancer dx)	Alive or dead due to cancer	4	Complete dates are available and there are more than 0 days of survival	Kidney and Renal Pelvis	Kidney Parenchyma	Kidney Parenchyma	Dead	One primary only
65-69 years	Male	2013	Kidney and Renal Pelvis	Kidney Parenchyma	Kidney Parenchyma	C64.9-Kidney, NOS	8310	Moderately differentiated; Grade II	Blank(s)	Blank(s)	Blank(s)	Right - origin of primary	Positive histology	8310/3: Clear cell adenocarcinoma, NOS	Distant	Blank(s)	Blank(s)	Blank(s)	Blank(s)	IV	T3b	N0	M1	Blank(s)	Blank(s)	Blank(s)	Blank(s)	Blank(s)	Blank(s)	Blank(s)	Blank(s)	50	None/Unknown	Yes	80	No	No	Yes	Yes	Miscellaneous Malignant Cancer	Dead (attributable to this cancer dx)	Alive or dead due to cancer	46	Complete dates are available and there are more than 0 days of survival	Miscellaneous Malignant Cancer	Miscellaneous Neoplasms	Miscellaneous Neoplasms	Dead	One primary only
80-84 years	Male	2013	Kidney and Renal Pelvis	Kidney Parenchyma	Kidney Parenchyma	C64.9-Kidney, NOS	8312	Unknown	Blank(s)	Blank(s)	Blank(s)	Left - origin of primary	Positive exfoliative cytology, no positive histology	8312/3: Renal cell carcinoma	Distant	Blank(s)	Blank(s)	Blank(s)	Blank(s)	IV	T1a	N1	M1	Blank(s)	Blank(s)	Blank(s)	Blank(s)	Blank(s)	Blank(s)	Blank(s)	Blank(s)	0	None/Unknown	No/Unknown	28	Yes	No	Yes	Yes	Kidney and Renal Pelvis	Dead (attributable to this cancer dx)	Alive or dead due to cancer	0	Complete dates are available and there are more than 0 days of survival	Kidney and Renal Pelvis	Kidney Parenchyma	Kidney Parenchyma	Dead	One primary only
60-64 years	Female	2013	Kidney and Renal Pelvis	Kidney Parenchyma	Kidney Parenchyma	C64.9-Kidney, NOS	8318	Poorly differentiated; Grade III	Blank(s)	Blank(s)	Blank(s)	Left - origin of primary	Positive histology	8318/3: Renal cell carcinoma, sarcomatoid	Distant	Blank(s)	Blank(s)	Blank(s)	Blank(s)	IV	T3a	N1	M1	Blank(s)	Blank(s)	Blank(s)	Blank(s)	Blank(s)	Blank(s)	Blank(s)	Blank(s)	0	None/Unknown	No/Unknown	41	Yes	No	Yes	Yes	Miscellaneous Malignant Cancer	Dead (attributable to this cancer dx)	Alive or dead due to cancer	0	Incomplete dates are available and there could be zero days of follow-up	Miscellaneous Malignant Cancer	Miscellaneous Neoplasms	Miscellaneous Neoplasms	Dead	One primary only
55-59 years	Female	2013	Kidney and Renal Pelvis	Kidney Parenchyma	Kidney Parenchyma	C64.9-Kidney, NOS	8312	Unknown	Blank(s)	Blank(s)	Blank(s)	Left - origin of primary	Positive histology	8312/3: Renal cell carcinoma	Distant	Blank(s)	Blank(s)	Blank(s)	Blank(s)	IV	T2b	N0	M1	Blank(s)	Blank(s)	Blank(s)	Blank(s)	Blank(s)	Blank(s)	Blank(s)	Blank(s)	0	None/Unknown	Yes	110	Yes	No	Yes	Yes	Kidney and Renal Pelvis	Dead (attributable to this cancer dx)	Alive or dead due to cancer	6	Incomplete dates are available and there cannot be zero days of follow-up	Kidney and Renal Pelvis	Kidney Parenchyma	Kidney Parenchyma	Dead	One primary only
50-54 years	Female	2013	Kidney and Renal Pelvis	Kidney Parenchyma	Kidney Parenchyma	C64.9-Kidney, NOS	8310	Poorly differentiated; Grade III	Blank(s)	Blank(s)	Blank(s)	Left - origin of primary	Positive histology	8310/3: Clear cell adenocarcinoma, NOS	Distant	Blank(s)	Blank(s)	Blank(s)	Blank(s)	IV	T3a	N0	M1	Blank(s)	Blank(s)	Blank(s)	Blank(s)	Blank(s)	Blank(s)	Blank(s)	Blank(s)	50	None/Unknown	Yes	80	No	No	Yes	Yes	Kidney and Renal Pelvis	Dead (attributable to this cancer dx)	Alive or dead due to cancer	19	Complete dates are available and there are more than 0 days of survival	Kidney and Renal Pelvis	Kidney Parenchyma	Kidney Parenchyma	Dead	One primary only
60-64 years	Male	2013	Kidney and Renal Pelvis	Kidney Parenchyma	Kidney Parenchyma	C64.9-Kidney, NOS	8318	Poorly differentiated; Grade III	Blank(s)	Blank(s)	Blank(s)	Left - origin of primary	Positive histology	8318/3: Renal cell carcinoma, sarcomatoid	Distant	Blank(s)	Blank(s)	Blank(s)	Blank(s)	IV	T2b	N1	M1	Blank(s)	Blank(s)	Blank(s)	Blank(s)	Blank(s)	Blank(s)	Blank(s)	Blank(s)	0	None/Unknown	Yes	149	No	No	Yes	Yes	Liver	Dead (attributable to this cancer dx)	Alive or dead due to cancer	4	Complete dates are available and there are more than 0 days of survival	Liver	Liver	Liver	Dead	One primary only
75-79 years	Female	2013	Kidney and Renal Pelvis	Kidney Parenchyma	Kidney Parenchyma	C64.9-Kidney, NOS	8312	Unknown	Blank(s)	Blank(s)	Blank(s)	Right - origin of primary	Positive histology	8312/3: Renal cell carcinoma	Distant	Blank(s)	Blank(s)	Blank(s)	Blank(s)	IV	T3a	N1	M1	Blank(s)	Blank(s)	Blank(s)	Blank(s)	Blank(s)	Blank(s)	Blank(s)	Blank(s)	0	None/Unknown	No/Unknown	58	Yes	No	Yes	No	Miscellaneous Malignant Cancer	Dead (attributable to this cancer dx)	Alive or dead due to cancer	0	Complete dates are available and there are more than 0 days of survival	Miscellaneous Malignant Cancer	Miscellaneous Neoplasms	Miscellaneous Neoplasms	Dead	One primary only
65-69 years	Female	2013	Kidney and Renal Pelvis	Kidney Parenchyma	Kidney Parenchyma	C64.9-Kidney, NOS	8310	Moderately differentiated; Grade II	Blank(s)	Blank(s)	Blank(s)	Right - origin of primary	Positive histology	8310/3: Clear cell adenocarcinoma, NOS	Distant	Blank(s)	Blank(s)	Blank(s)	Blank(s)	IV	T3a	N1	M1	Blank(s)	Blank(s)	Blank(s)	Blank(s)	Blank(s)	Blank(s)	Blank(s)	Blank(s)	50	None/Unknown	Yes	100	No	No	Yes	Yes	Kidney and Renal Pelvis	Dead (attributable to this cancer dx)	Alive or dead due to cancer	12	Complete dates are available and there are more than 0 days of survival	Kidney and Renal Pelvis	Kidney Parenchyma	Kidney Parenchyma	Dead	One primary only
70-74 years	Male	2013	Kidney and Renal Pelvis	Kidney Parenchyma	Kidney Parenchyma	C64.9-Kidney, NOS	8312	Unknown	Blank(s)	Blank(s)	Blank(s)	Left - origin of primary	Radiography without microscopic confirm	8312/3: Renal cell carcinoma	Distant	Blank(s)	Blank(s)	Blank(s)	Blank(s)	IV	T1a	N1	M1	Blank(s)	Blank(s)	Blank(s)	Blank(s)	Blank(s)	Blank(s)	Blank(s)	Blank(s)	0	None/Unknown	Yes	13	No	No	Yes	Yes	Kidney and Renal Pelvis	Dead (attributable to this cancer dx)	Alive or dead due to cancer	6	Complete dates are available and there are more than 0 days of survival	Kidney and Renal Pelvis	Kidney Parenchyma	Kidney Parenchyma	Dead	One primary only
60-64 years	Male	2013	Kidney and Renal Pelvis	Kidney Parenchyma	Kidney Parenchyma	C64.9-Kidney, NOS	8310	Poorly differentiated; Grade III	Blank(s)	Blank(s)	Blank(s)	Right - origin of primary	Positive histology	8310/3: Clear cell adenocarcinoma, NOS	Distant	Blank(s)	Blank(s)	Blank(s)	Blank(s)	IV	T2a	N1	M1	Blank(s)	Blank(s)	Blank(s)	Blank(s)	Blank(s)	Blank(s)	Blank(s)	Blank(s)	0	Beam radiation	Yes	92	Yes	Yes	Yes	Yes	Kidney and Renal Pelvis	Dead (attributable to this cancer dx)	Alive or dead due to cancer	5	Complete dates are available and there are more than 0 days of survival	Kidney and Renal Pelvis	Kidney Parenchyma	Kidney Parenchyma	Dead	One primary only
55-59 years	Male	2013	Kidney and Renal Pelvis	Kidney Parenchyma	Kidney Parenchyma	C64.9-Kidney, NOS	8310	Undifferentiated; anaplastic; Grade IV	Blank(s)	Blank(s)	Blank(s)	Right - origin of primary	Positive histology	8310/3: Clear cell adenocarcinoma, NOS	Distant	Blank(s)	Blank(s)	Blank(s)	Blank(s)	IV	T4	N0	M1	Blank(s)	Blank(s)	Blank(s)	Blank(s)	Blank(s)	Blank(s)	Blank(s)	Blank(s)	50	None/Unknown	Yes	12	No	No	Yes	Yes	Kidney and Renal Pelvis	Dead (attributable to this cancer dx)	Alive or dead due to cancer	27	Complete dates are available and there are more than 0 days of survival	Kidney and Renal Pelvis	Kidney Parenchyma	Kidney Parenchyma	Dead	One primary only
60-64 years	Male	2013	Kidney and Renal Pelvis	Kidney Parenchyma	Kidney Parenchyma	C64.9-Kidney, NOS	8318	Unknown	Blank(s)	Blank(s)	Blank(s)	Right - origin of primary	Positive histology	8318/3: Renal cell carcinoma, sarcomatoid	Distant	Blank(s)	Blank(s)	Blank(s)	Blank(s)	IV	T4	N0	M1	Blank(s)	Blank(s)	Blank(s)	Blank(s)	Blank(s)	Blank(s)	Blank(s)	Blank(s)	0	None/Unknown	No/Unknown	70	Yes	No	Yes	Yes	Kidney and Renal Pelvis	Dead (attributable to this cancer dx)	Alive or dead due to cancer	4	Complete dates are available and there are more than 0 days of survival	Kidney and Renal Pelvis	Kidney Parenchyma	Kidney Parenchyma	Dead	One primary only
70-74 years	Male	2013	Kidney and Renal Pelvis	Kidney Parenchyma	Kidney Parenchyma	C64.9-Kidney, NOS	8000	Unknown	Blank(s)	Blank(s)	Blank(s)	Left - origin of primary	Radiography without microscopic confirm	8000/3: Neoplasm, malignant	Distant	Blank(s)	Blank(s)	Blank(s)	Blank(s)	IV	T3a	N1	M1	Blank(s)	Blank(s)	Blank(s)	Blank(s)	Blank(s)	Blank(s)	Blank(s)	Blank(s)	0	None/Unknown	No/Unknown	110	Yes	No	Yes	Yes	Kidney and Renal Pelvis	Dead (attributable to this cancer dx)	Alive or dead due to cancer	0	Complete dates are available and there are more than 0 days of survival	Kidney and Renal Pelvis	Kidney Parenchyma	Kidney Parenchyma	Dead	One primary only
65-69 years	Male	2013	Kidney and Renal Pelvis	Kidney Parenchyma	Kidney Parenchyma	C64.9-Kidney, NOS	8310	Poorly differentiated; Grade III	Blank(s)	Blank(s)	Blank(s)	Left - origin of primary	Positive histology	8310/3: Clear cell adenocarcinoma, NOS	Distant	Blank(s)	Blank(s)	Blank(s)	Blank(s)	IV	T4	N0	M1	Blank(s)	Blank(s)	Blank(s)	Blank(s)	Blank(s)	Blank(s)	Blank(s)	Blank(s)	50	None/Unknown	No/Unknown	170	No	No	Yes	No	Alive	Alive or dead of other cause	Alive or dead due to cancer	104	Complete dates are available and there are more than 0 days of survival	Alive	Alive	Alive	Alive	One primary only
75-79 years	Male	2013	Kidney and Renal Pelvis	Kidney Parenchyma	Kidney Parenchyma	C64.9-Kidney, NOS	8310	Moderately differentiated; Grade II	Blank(s)	Blank(s)	Blank(s)	Left - origin of primary	Positive histology	8310/3: Clear cell adenocarcinoma, NOS	Distant	Blank(s)	Blank(s)	Blank(s)	Blank(s)	IV	T1b	N0	M1	Blank(s)	Blank(s)	Blank(s)	Blank(s)	Blank(s)	Blank(s)	Blank(s)	Blank(s)	50	None/Unknown	No/Unknown	65	No	Yes	Yes	Yes	Kidney and Renal Pelvis	Dead (attributable to this cancer dx)	Alive or dead due to cancer	5	Complete dates are available and there are more than 0 days of survival	Kidney and Renal Pelvis	Kidney Parenchyma	Kidney Parenchyma	Dead	One primary only
50-54 years	Female	2013	Kidney and Renal Pelvis	Kidney Parenchyma	Kidney Parenchyma	C64.9-Kidney, NOS	8310	Undifferentiated; anaplastic; Grade IV	Blank(s)	Blank(s)	Blank(s)	Right - origin of primary	Positive histology	8310/3: Clear cell adenocarcinoma, NOS	Distant	Blank(s)	Blank(s)	Blank(s)	Blank(s)	IV	T3a	N1	M1	Blank(s)	Blank(s)	Blank(s)	Blank(s)	Blank(s)	Blank(s)	Blank(s)	Blank(s)	50	Beam radiation	Yes	120	No	Yes	Yes	No	Kidney and Renal Pelvis	Dead (attributable to this cancer dx)	Alive or dead due to cancer	6	Complete dates are available and there are more than 0 days of survival	Kidney and Renal Pelvis	Kidney Parenchyma	Kidney Parenchyma	Dead	One primary only
85+ years	Male	2013	Kidney and Renal Pelvis	Kidney Parenchyma	Kidney Parenchyma	C64.9-Kidney, NOS	8312	Unknown	Blank(s)	Blank(s)	Blank(s)	Left - origin of primary	Radiography without microscopic confirm	8312/3: Renal cell carcinoma	Distant	Blank(s)	Blank(s)	Blank(s)	Blank(s)	IV	T1b	N1	M1	Blank(s)	Blank(s)	Blank(s)	Blank(s)	Blank(s)	Blank(s)	Blank(s)	Blank(s)	0	None/Unknown	No/Unknown	60	No	No	Yes	No	Kidney and Renal Pelvis	Dead (attributable to this cancer dx)	Alive or dead due to cancer	1	Complete dates are available and there are more than 0 days of survival	Kidney and Renal Pelvis	Kidney Parenchyma	Kidney Parenchyma	Dead	One primary only
45-49 years	Male	2013	Kidney and Renal Pelvis	Kidney Parenchyma	Kidney Parenchyma	C64.9-Kidney, NOS	8260	Unknown	Blank(s)	Blank(s)	Blank(s)	Right - origin of primary	Positive histology	8260/3: Papillary adenocarcinoma, NOS	Distant	Blank(s)	Blank(s)	Blank(s)	Blank(s)	IV	T3NOS	N1	M1	Blank(s)	Blank(s)	Blank(s)	Blank(s)	Blank(s)	Blank(s)	Blank(s)	Blank(s)	0	None/Unknown	Yes	71	Yes	No	Yes	Yes	Kidney and Renal Pelvis	Dead (attributable to this cancer dx)	Alive or dead due to cancer	6	Complete dates are available and there are more than 0 days of survival	Kidney and Renal Pelvis	Kidney Parenchyma	Kidney Parenchyma	Dead	One primary only
50-54 years	Male	2013	Kidney and Renal Pelvis	Kidney Parenchyma	Kidney Parenchyma	C64.9-Kidney, NOS	8310	Unknown	Blank(s)	Blank(s)	Blank(s)	Right - origin of primary	Positive histology	8310/3: Clear cell adenocarcinoma, NOS	Distant	Blank(s)	Blank(s)	Blank(s)	Blank(s)	IV	T4	N0	M1	Blank(s)	Blank(s)	Blank(s)	Blank(s)	Blank(s)	Blank(s)	Blank(s)	Blank(s)	0	None/Unknown	Yes	121	No	No	Yes	Yes	Kidney and Renal Pelvis	Dead (attributable to this cancer dx)	Alive or dead due to cancer	2	Complete dates are available and there are more than 0 days of survival	Kidney and Renal Pelvis	Kidney Parenchyma	Kidney Parenchyma	Dead	One primary only
55-59 years	Male	2013	Kidney and Renal Pelvis	Kidney Parenchyma	Kidney Parenchyma	C64.9-Kidney, NOS	8312	Poorly differentiated; Grade III	Blank(s)	Blank(s)	Blank(s)	Left - origin of primary	Positive histology	8312/3: Renal cell carcinoma	Distant	Blank(s)	Blank(s)	Blank(s)	Blank(s)	IV	T4	N1	M1	Blank(s)	Blank(s)	Blank(s)	Blank(s)	Blank(s)	Blank(s)	Blank(s)	Blank(s)	50	Beam radiation	No/Unknown	130	Yes	No	Yes	Yes	Kidney and Renal Pelvis	Dead (attributable to this cancer dx)	Alive or dead due to cancer	8	Complete dates are available and there are more than 0 days of survival	Kidney and Renal Pelvis	Kidney Parenchyma	Kidney Parenchyma	Dead	One primary only
55-59 years	Male	2013	Kidney and Renal Pelvis	Kidney Parenchyma	Kidney Parenchyma	C64.9-Kidney, NOS	8310	Moderately differentiated; Grade II	Blank(s)	Blank(s)	Blank(s)	Left - origin of primary	Positive histology	8310/3: Clear cell adenocarcinoma, NOS	Distant	Blank(s)	Blank(s)	Blank(s)	Blank(s)	IV	T4	N1	M1	Blank(s)	Blank(s)	Blank(s)	Blank(s)	Blank(s)	Blank(s)	Blank(s)	Blank(s)	0	Beam radiation	No/Unknown	190	Yes	Yes	Yes	Yes	Kidney and Renal Pelvis	Dead (attributable to this cancer dx)	Alive or dead due to cancer	1	Complete dates are available and there are more than 0 days of survival	Kidney and Renal Pelvis	Kidney Parenchyma	Kidney Parenchyma	Dead	One primary only
75-79 years	Male	2013	Kidney and Renal Pelvis	Kidney Parenchyma	Kidney Parenchyma	C64.9-Kidney, NOS	8312	Unknown	Blank(s)	Blank(s)	Blank(s)	Left - origin of primary	Positive histology	8312/3: Renal cell carcinoma	Distant	Blank(s)	Blank(s)	Blank(s)	Blank(s)	IV	T3a	N0	M1	Blank(s)	Blank(s)	Blank(s)	Blank(s)	Blank(s)	Blank(s)	Blank(s)	Blank(s)	0	None/Unknown	No/Unknown	99	No	No	Yes	Yes	Kidney and Renal Pelvis	Dead (attributable to this cancer dx)	Alive or dead due to cancer	4	Complete dates are available and there are more than 0 days of survival	Kidney and Renal Pelvis	Kidney Parenchyma	Kidney Parenchyma	Dead	One primary only
50-54 years	Female	2013	Kidney and Renal Pelvis	Kidney Parenchyma	Kidney Parenchyma	C64.9-Kidney, NOS	8317	Moderately differentiated; Grade II	Blank(s)	Blank(s)	Blank(s)	Left - origin of primary	Positive histology	8317/3: Renal cell carcinoma, chromophobe type	Distant	Blank(s)	Blank(s)	Blank(s)	Blank(s)	IV	T3a	N1	M1	Blank(s)	Blank(s)	Blank(s)	Blank(s)	Blank(s)	Blank(s)	Blank(s)	Blank(s)	50	None/Unknown	Yes	160	No	No	Yes	No	Kidney and Renal Pelvis	Dead (attributable to this cancer dx)	Alive or dead due to cancer	10	Complete dates are available and there are more than 0 days of survival	Kidney and Renal Pelvis	Kidney Parenchyma	Kidney Parenchyma	Dead	One primary only
80-84 years	Female	2013	Kidney and Renal Pelvis	Kidney Parenchyma	Kidney Parenchyma	C64.9-Kidney, NOS	8318	Unknown	Blank(s)	Blank(s)	Blank(s)	Right - origin of primary	Positive histology	8318/3: Renal cell carcinoma, sarcomatoid	Distant	Blank(s)	Blank(s)	Blank(s)	Blank(s)	IV	T2b	N0	M1	Blank(s)	Blank(s)	Blank(s)	Blank(s)	Blank(s)	Blank(s)	Blank(s)	Blank(s)	0	None/Unknown	No/Unknown	141	No	No	Yes	No	Kidney and Renal Pelvis	Dead (attributable to this cancer dx)	Alive or dead due to cancer	3	Complete dates are available and there are more than 0 days of survival	Kidney and Renal Pelvis	Kidney Parenchyma	Kidney Parenchyma	Dead	One primary only
65-69 years	Male	2013	Kidney and Renal Pelvis	Kidney Parenchyma	Kidney Parenchyma	C64.9-Kidney, NOS	8312	Unknown	Blank(s)	Blank(s)	Blank(s)	Left - origin of primary	Positive histology	8312/3: Renal cell carcinoma	Distant	Blank(s)	Blank(s)	Blank(s)	Blank(s)	IV	T2b	N1	M1	Blank(s)	Blank(s)	Blank(s)	Blank(s)	Blank(s)	Blank(s)	Blank(s)	Blank(s)	0	None/Unknown	No/Unknown	103	No	No	Yes	Yes	Kidney and Renal Pelvis	Dead (attributable to this cancer dx)	Alive or dead due to cancer	1	Complete dates are available and there are more than 0 days of survival	Kidney and Renal Pelvis	Kidney Parenchyma	Kidney Parenchyma	Dead	One primary only
85+ years	Male	2013	Kidney and Renal Pelvis	Kidney Parenchyma	Kidney Parenchyma	C64.9-Kidney, NOS	8312	Unknown	Blank(s)	Blank(s)	Blank(s)	Right - origin of primary	Radiography without microscopic confirm	8312/3: Renal cell carcinoma	Distant	Blank(s)	Blank(s)	Blank(s)	Blank(s)	IV	T4	N0	M1	Blank(s)	Blank(s)	Blank(s)	Blank(s)	Blank(s)	Blank(s)	Blank(s)	Blank(s)	0	None/Unknown	No/Unknown	55	Yes	No	Yes	Yes	Pneumonia and Influenza	Alive or dead of other cause	Dead (attributable to causes other than this cancer dx)	1	Complete dates are available and there are more than 0 days of survival	Pneumonia and Influenza	Pneumonia and Influenza	Pneumonia and Influenza	Dead	One primary only
50-54 years	Female	2013	Kidney and Renal Pelvis	Kidney Parenchyma	Kidney Parenchyma	C64.9-Kidney, NOS	8312	Unknown	Blank(s)	Blank(s)	Blank(s)	Right - origin of primary	Positive histology	8312/3: Renal cell carcinoma	Distant	Blank(s)	Blank(s)	Blank(s)	Blank(s)	IV	T2b	N0	M1	Blank(s)	Blank(s)	Blank(s)	Blank(s)	Blank(s)	Blank(s)	Blank(s)	Blank(s)	0	None/Unknown	Yes	120	No	No	Yes	Yes	Diabetes Mellitus	Alive or dead of other cause	Dead (attributable to causes other than this cancer dx)	2	Complete dates are available and there are more than 0 days of survival	Diabetes Mellitus	Diabetes Mellitus	Diabetes Mellitus	Dead	One primary only
85+ years	Male	2013	Kidney and Renal Pelvis	Kidney Parenchyma	Kidney Parenchyma	C64.9-Kidney, NOS	8312	Unknown	Blank(s)	Blank(s)	Blank(s)	Right - origin of primary	Radiography without microscopic confirm	8312/3: Renal cell carcinoma	Distant	Blank(s)	Blank(s)	Blank(s)	Blank(s)	IV	T3b	N0	M1	Blank(s)	Blank(s)	Blank(s)	Blank(s)	Blank(s)	Blank(s)	Blank(s)	Blank(s)	0	None/Unknown	No/Unknown	109	No	No	Yes	Yes	Kidney and Renal Pelvis	Dead (attributable to this cancer dx)	Alive or dead due to cancer	13	Complete dates are available and there are more than 0 days of survival	Kidney and Renal Pelvis	Kidney Parenchyma	Kidney Parenchyma	Dead	One primary only
55-59 years	Male	2013	Kidney and Renal Pelvis	Kidney Parenchyma	Kidney Parenchyma	C64.9-Kidney, NOS	8310	Moderately differentiated; Grade II	Blank(s)	Blank(s)	Blank(s)	Right - origin of primary	Positive histology	8310/3: Clear cell adenocarcinoma, NOS	Distant	Blank(s)	Blank(s)	Blank(s)	Blank(s)	IV	T3a	N0	M1	Blank(s)	Blank(s)	Blank(s)	Blank(s)	Blank(s)	Blank(s)	Blank(s)	Blank(s)	50	None/Unknown	Yes	79	No	No	Yes	Yes	Kidney and Renal Pelvis	Dead (attributable to this cancer dx)	Alive or dead due to cancer	54	Complete dates are available and there are more than 0 days of survival	Kidney and Renal Pelvis	Kidney Parenchyma	Kidney Parenchyma	Dead	One primary only
60-64 years	Female	2013	Kidney and Renal Pelvis	Kidney Parenchyma	Kidney Parenchyma	C64.9-Kidney, NOS	8310	Unknown	Blank(s)	Blank(s)	Blank(s)	Left - origin of primary	Positive histology	8310/3: Clear cell adenocarcinoma, NOS	Distant	Blank(s)	Blank(s)	Blank(s)	Blank(s)	IV	T2b	N1	M1	Blank(s)	Blank(s)	Blank(s)	Blank(s)	Blank(s)	Blank(s)	Blank(s)	Blank(s)	0	None/Unknown	No/Unknown	130	No	Yes	Yes	Yes	Kidney and Renal Pelvis	Dead (attributable to this cancer dx)	Alive or dead due to cancer	2	Complete dates are available and there are more than 0 days of survival	Kidney and Renal Pelvis	Kidney Parenchyma	Kidney Parenchyma	Dead	One primary only
75-79 years	Female	2013	Kidney and Renal Pelvis	Kidney Parenchyma	Kidney Parenchyma	C64.9-Kidney, NOS	8312	Unknown	Blank(s)	Blank(s)	Blank(s)	Left - origin of primary	Radiography without microscopic confirm	8312/3: Renal cell carcinoma	Distant	Blank(s)	Blank(s)	Blank(s)	Blank(s)	IV	T1b	N0	M1	Blank(s)	Blank(s)	Blank(s)	Blank(s)	Blank(s)	Blank(s)	Blank(s)	Blank(s)	0	None/Unknown	No/Unknown	55	No	No	Yes	Yes	Kidney and Renal Pelvis	Dead (attributable to this cancer dx)	Alive or dead due to cancer	0	Complete dates are available and there are more than 0 days of survival	Kidney and Renal Pelvis	Kidney Parenchyma	Kidney Parenchyma	Dead	One primary only
70-74 years	Male	2013	Kidney and Renal Pelvis	Kidney Parenchyma	Kidney Parenchyma	C64.9-Kidney, NOS	8318	Undifferentiated; anaplastic; Grade IV	Blank(s)	Blank(s)	Blank(s)	Left - origin of primary	Positive histology	8318/3: Renal cell carcinoma, sarcomatoid	Distant	Blank(s)	Blank(s)	Blank(s)	Blank(s)	IV	T3a	N0	M1	Blank(s)	Blank(s)	Blank(s)	Blank(s)	Blank(s)	Blank(s)	Blank(s)	Blank(s)	50	None/Unknown	No/Unknown	140	No	No	Yes	Yes	Kidney and Renal Pelvis	Dead (attributable to this cancer dx)	Alive or dead due to cancer	9	Complete dates are available and there are more than 0 days of survival	Kidney and Renal Pelvis	Kidney Parenchyma	Kidney Parenchyma	Dead	One primary only
85+ years	Male	2013	Kidney and Renal Pelvis	Kidney Parenchyma	Kidney Parenchyma	C64.9-Kidney, NOS	8312	Unknown	Blank(s)	Blank(s)	Blank(s)	Left - origin of primary	Radiography without microscopic confirm	8312/3: Renal cell carcinoma	Distant	Blank(s)	Blank(s)	Blank(s)	Blank(s)	IV	T3a	N0	M1	Blank(s)	Blank(s)	Blank(s)	Blank(s)	Blank(s)	Blank(s)	Blank(s)	Blank(s)	0	None/Unknown	No/Unknown	50	No	No	Yes	No	Kidney and Renal Pelvis	Dead (attributable to this cancer dx)	Alive or dead due to cancer	5	Complete dates are available and there are more than 0 days of survival	Kidney and Renal Pelvis	Kidney Parenchyma	Kidney Parenchyma	Dead	One primary only
60-64 years	Male	2013	Kidney and Renal Pelvis	Kidney Parenchyma	Kidney Parenchyma	C64.9-Kidney, NOS	8312	Poorly differentiated; Grade III	Blank(s)	Blank(s)	Blank(s)	Right - origin of primary	Positive histology	8312/3: Renal cell carcinoma	Distant	Blank(s)	Blank(s)	Blank(s)	Blank(s)	IV	T1a	N1	M1	Blank(s)	Blank(s)	Blank(s)	Blank(s)	Blank(s)	Blank(s)	Blank(s)	Blank(s)	0	None/Unknown	No/Unknown	35	Yes	No	Yes	Yes	Other Urinary Organs	Dead (attributable to this cancer dx)	Alive or dead due to cancer	0	Complete dates are available and there are more than 0 days of survival	Other Urinary Organs	Urinary Other	Urinary Other	Dead	One primary only
60-64 years	Male	2013	Kidney and Renal Pelvis	Kidney Parenchyma	Kidney Parenchyma	C64.9-Kidney, NOS	8318	Unknown	Blank(s)	Blank(s)	Blank(s)	Left - origin of primary	Positive histology	8318/3: Renal cell carcinoma, sarcomatoid	Distant	Blank(s)	Blank(s)	Blank(s)	Blank(s)	IV	T4	N1	M1	Blank(s)	Blank(s)	Blank(s)	Blank(s)	Blank(s)	Blank(s)	Blank(s)	Blank(s)	0	Beam radiation	No/Unknown	96	Yes	Yes	Yes	Yes	Other Cause of Death	Alive or dead of other cause	Dead (attributable to causes other than this cancer dx)	2	Complete dates are available and there are more than 0 days of survival	Other Cause of Death	Other COD	Other COD	Dead	One primary only
60-64 years	Male	2013	Kidney and Renal Pelvis	Kidney Parenchyma	Kidney Parenchyma	C64.9-Kidney, NOS	8312	Unknown	Blank(s)	Blank(s)	Blank(s)	Left - origin of primary	Positive histology	8312/3: Renal cell carcinoma	Distant	Blank(s)	Blank(s)	Blank(s)	Blank(s)	IV	T2b	N1	M1	Blank(s)	Blank(s)	Blank(s)	Blank(s)	Blank(s)	Blank(s)	Blank(s)	Blank(s)	0	None/Unknown	No/Unknown	196	Yes	No	Yes	Yes	Kidney and Renal Pelvis	Dead (attributable to this cancer dx)	Alive or dead due to cancer	0	Complete dates are available and there are more than 0 days of survival	Kidney and Renal Pelvis	Kidney Parenchyma	Kidney Parenchyma	Dead	One primary only
65-69 years	Female	2013	Kidney and Renal Pelvis	Kidney Parenchyma	Kidney Parenchyma	C64.9-Kidney, NOS	8310	Undifferentiated; anaplastic; Grade IV	Blank(s)	Blank(s)	Blank(s)	Left - origin of primary	Positive histology	8310/3: Clear cell adenocarcinoma, NOS	Distant	Blank(s)	Blank(s)	Blank(s)	Blank(s)	IV	T4	N1	M1	Blank(s)	Blank(s)	Blank(s)	Blank(s)	Blank(s)	Blank(s)	Blank(s)	Blank(s)	50	None/Unknown	Yes	160	No	No	Yes	Yes	Kidney and Renal Pelvis	Dead (attributable to this cancer dx)	Alive or dead due to cancer	14	Complete dates are available and there are more than 0 days of survival	Kidney and Renal Pelvis	Kidney Parenchyma	Kidney Parenchyma	Dead	One primary only
50-54 years	Female	2013	Kidney and Renal Pelvis	Kidney Parenchyma	Kidney Parenchyma	C64.9-Kidney, NOS	8312	Unknown	Blank(s)	Blank(s)	Blank(s)	Left - origin of primary	Positive histology	8312/3: Renal cell carcinoma	Distant	Blank(s)	Blank(s)	Blank(s)	Blank(s)	IV	T4	N0	M1	Blank(s)	Blank(s)	Blank(s)	Blank(s)	Blank(s)	Blank(s)	Blank(s)	Blank(s)	0	None/Unknown	Yes	130	No	No	Yes	Yes	Complications of Pregnancy, Childbirth, Puerperium	Alive or dead of other cause	Dead (attributable to causes other than this cancer dx)	8	Complete dates are available and there are more than 0 days of survival	Complications of Pregnancy, Childbirth, Puerperium	Complications of Pregnancy, Childbrith, Puerperium	Complications of Pregnancy, Childbrith, Puerperium	Dead	One primary only
50-54 years	Female	2013	Kidney and Renal Pelvis	Kidney Parenchyma	Kidney Parenchyma	C64.9-Kidney, NOS	8260	Unknown	Blank(s)	Blank(s)	Blank(s)	Right - origin of primary	Positive histology	8260/3: Papillary adenocarcinoma, NOS	Distant	Blank(s)	Blank(s)	Blank(s)	Blank(s)	IV	T3b	N1	M1	Blank(s)	Blank(s)	Blank(s)	Blank(s)	Blank(s)	Blank(s)	Blank(s)	Blank(s)	0	None/Unknown	No/Unknown	79	Yes	No	Yes	Yes	Kidney and Renal Pelvis	Dead (attributable to this cancer dx)	Alive or dead due to cancer	0	Complete dates are available and there are more than 0 days of survival	Kidney and Renal Pelvis	Kidney Parenchyma	Kidney Parenchyma	Dead	One primary only
45-49 years	Male	2013	Kidney and Renal Pelvis	Kidney Parenchyma	Kidney Parenchyma	C64.9-Kidney, NOS	8260	Poorly differentiated; Grade III	Blank(s)	Blank(s)	Blank(s)	Left - origin of primary	Positive histology	8260/3: Papillary adenocarcinoma, NOS	Distant	Blank(s)	Blank(s)	Blank(s)	Blank(s)	IV	T3a	N1	M1	Blank(s)	Blank(s)	Blank(s)	Blank(s)	Blank(s)	Blank(s)	Blank(s)	Blank(s)	50	Beam radiation	Yes	170	Yes	No	Yes	Yes	Kidney and Renal Pelvis	Dead (attributable to this cancer dx)	Alive or dead due to cancer	19	Complete dates are available and there are more than 0 days of survival	Kidney and Renal Pelvis	Kidney Parenchyma	Kidney Parenchyma	Dead	One primary only
65-69 years	Male	2013	Kidney and Renal Pelvis	Kidney Parenchyma	Kidney Parenchyma	C64.9-Kidney, NOS	8310	Poorly differentiated; Grade III	Blank(s)	Blank(s)	Blank(s)	Right - origin of primary	Positive histology	8310/3: Clear cell adenocarcinoma, NOS	Distant	Blank(s)	Blank(s)	Blank(s)	Blank(s)	IV	T4	N0	M1	Blank(s)	Blank(s)	Blank(s)	Blank(s)	Blank(s)	Blank(s)	Blank(s)	Blank(s)	0	None/Unknown	Yes	80	No	No	Yes	Yes	Kidney and Renal Pelvis	Dead (attributable to this cancer dx)	Alive or dead due to cancer	3	Complete dates are available and there are more than 0 days of survival	Kidney and Renal Pelvis	Kidney Parenchyma	Kidney Parenchyma	Dead	One primary only
60-64 years	Male	2013	Kidney and Renal Pelvis	Kidney Parenchyma	Kidney Parenchyma	C64.9-Kidney, NOS	8310	Poorly differentiated; Grade III	Blank(s)	Blank(s)	Blank(s)	Right - origin of primary	Positive histology	8310/3: Clear cell adenocarcinoma, NOS	Distant	Blank(s)	Blank(s)	Blank(s)	Blank(s)	IV	T2a	N0	M1	Blank(s)	Blank(s)	Blank(s)	Blank(s)	Blank(s)	Blank(s)	Blank(s)	Blank(s)	50	None/Unknown	Yes	90	No	No	Yes	Yes	Kidney and Renal Pelvis	Dead (attributable to this cancer dx)	Alive or dead due to cancer	12	Complete dates are available and there are more than 0 days of survival	Kidney and Renal Pelvis	Kidney Parenchyma	Kidney Parenchyma	Dead	One primary only
60-64 years	Female	2013	Kidney and Renal Pelvis	Kidney Parenchyma	Kidney Parenchyma	C64.9-Kidney, NOS	8312	Unknown	Blank(s)	Blank(s)	Blank(s)	Left - origin of primary	Positive histology	8312/3: Renal cell carcinoma	Distant	Blank(s)	Blank(s)	Blank(s)	Blank(s)	IV	T4	N0	M1	Blank(s)	Blank(s)	Blank(s)	Blank(s)	Blank(s)	Blank(s)	Blank(s)	Blank(s)	0	Beam radiation	Yes	140	Yes	No	Yes	Yes	Kidney and Renal Pelvis	Dead (attributable to this cancer dx)	Alive or dead due to cancer	3	Complete dates are available and there are more than 0 days of survival	Kidney and Renal Pelvis	Kidney Parenchyma	Kidney Parenchyma	Dead	One primary only
75-79 years	Male	2013	Kidney and Renal Pelvis	Kidney Parenchyma	Kidney Parenchyma	C64.9-Kidney, NOS	8312	Unknown	Blank(s)	Blank(s)	Blank(s)	Left - origin of primary	Positive histology	8312/3: Renal cell carcinoma	Distant	Blank(s)	Blank(s)	Blank(s)	Blank(s)	IV	T3a	N0	M1	Blank(s)	Blank(s)	Blank(s)	Blank(s)	Blank(s)	Blank(s)	Blank(s)	Blank(s)	0	None/Unknown	Yes	143	No	No	Yes	Yes	Kidney and Renal Pelvis	Dead (attributable to this cancer dx)	Alive or dead due to cancer	69	Complete dates are available and there are more than 0 days of survival	Kidney and Renal Pelvis	Kidney Parenchyma	Kidney Parenchyma	Dead	One primary only
80-84 years	Male	2013	Kidney and Renal Pelvis	Kidney Parenchyma	Kidney Parenchyma	C64.9-Kidney, NOS	8312	Unknown	Blank(s)	Blank(s)	Blank(s)	Left - origin of primary	Radiography without microscopic confirm	8312/3: Renal cell carcinoma	Distant	Blank(s)	Blank(s)	Blank(s)	Blank(s)	IV	T1a	N0	M1	Blank(s)	Blank(s)	Blank(s)	Blank(s)	Blank(s)	Blank(s)	Blank(s)	Blank(s)	0	None/Unknown	No/Unknown	37	Yes	No	Yes	No	Atherosclerosis	Alive or dead of other cause	Dead (attributable to causes other than this cancer dx)	0	Complete dates are available and there are more than 0 days of survival	Atherosclerosis	Diseases of arteries, arterioles and capillaries	Diseases of arteries, arterioles and capillaries	Dead	One primary only
50-54 years	Female	2013	Kidney and Renal Pelvis	Kidney Parenchyma	Kidney Parenchyma	C64.9-Kidney, NOS	8312	Unknown	Blank(s)	Blank(s)	Blank(s)	Right - origin of primary	Positive histology	8312/3: Renal cell carcinoma	Distant	Blank(s)	Blank(s)	Blank(s)	Blank(s)	IV	T3c	N1	M1	Blank(s)	Blank(s)	Blank(s)	Blank(s)	Blank(s)	Blank(s)	Blank(s)	Blank(s)	0	Beam radiation	Yes	68	No	Yes	Yes	No	Kidney and Renal Pelvis	Dead (attributable to this cancer dx)	Alive or dead due to cancer	9	Complete dates are available and there are more than 0 days of survival	Kidney and Renal Pelvis	Kidney Parenchyma	Kidney Parenchyma	Dead	One primary only
55-59 years	Female	2013	Kidney and Renal Pelvis	Kidney Parenchyma	Kidney Parenchyma	C64.9-Kidney, NOS	8310	Undifferentiated; anaplastic; Grade IV	Blank(s)	Blank(s)	Blank(s)	Left - origin of primary	Positive histology	8310/3: Clear cell adenocarcinoma, NOS	Distant	Blank(s)	Blank(s)	Blank(s)	Blank(s)	IV	T4	N0	M1	Blank(s)	Blank(s)	Blank(s)	Blank(s)	Blank(s)	Blank(s)	Blank(s)	Blank(s)	70	None/Unknown	No/Unknown	180	No	No	Yes	No	Kidney and Renal Pelvis	Dead (attributable to this cancer dx)	Alive or dead due to cancer	4	Complete dates are available and there are more than 0 days of survival	Kidney and Renal Pelvis	Kidney Parenchyma	Kidney Parenchyma	Dead	One primary only
50-54 years	Female	2013	Kidney and Renal Pelvis	Kidney Parenchyma	Kidney Parenchyma	C64.9-Kidney, NOS	8312	Poorly differentiated; Grade III	Blank(s)	Blank(s)	Blank(s)	Left - origin of primary	Positive histology	8312/3: Renal cell carcinoma	Distant	Blank(s)	Blank(s)	Blank(s)	Blank(s)	IV	T4	N1	M1	Blank(s)	Blank(s)	Blank(s)	Blank(s)	Blank(s)	Blank(s)	Blank(s)	Blank(s)	0	Beam radiation	Yes	70	No	No	Yes	No	Kidney and Renal Pelvis	Dead (attributable to this cancer dx)	Alive or dead due to cancer	3	Complete dates are available and there are more than 0 days of survival	Kidney and Renal Pelvis	Kidney Parenchyma	Kidney Parenchyma	Dead	One primary only
80-84 years	Male	2013	Kidney and Renal Pelvis	Kidney Parenchyma	Kidney Parenchyma	C64.9-Kidney, NOS	8010	Unknown	Blank(s)	Blank(s)	Blank(s)	Right - origin of primary	Radiography without microscopic confirm	8010/3: Carcinoma, NOS	Distant	Blank(s)	Blank(s)	Blank(s)	Blank(s)	IV	T4	N0	M1	Blank(s)	Blank(s)	Blank(s)	Blank(s)	Blank(s)	Blank(s)	Blank(s)	Blank(s)	0	None/Unknown	No/Unknown	53	No	No	Yes	No	Diseases of Heart	Alive or dead of other cause	Dead (attributable to causes other than this cancer dx)	0	Complete dates are available and there are more than 0 days of survival	Diseases of Heart	Other and unspecified disorders of the circulatory system	Other and unspecified disorders of the circulatory system	Dead	One primary only
60-64 years	Male	2013	Kidney and Renal Pelvis	Kidney Parenchyma	Kidney Parenchyma	C64.9-Kidney, NOS	8130	Poorly differentiated; Grade III	Blank(s)	Blank(s)	Blank(s)	Right - origin of primary	Positive histology	8130/3: Papillary transitional cell carcinoma	Distant	Blank(s)	Blank(s)	Blank(s)	Blank(s)	IV	T3b	N1	M1	Blank(s)	Blank(s)	Blank(s)	Blank(s)	Blank(s)	Blank(s)	Blank(s)	Blank(s)	0	Beam radiation	No/Unknown	130	Yes	No	Yes	No	Kidney and Renal Pelvis	Dead (attributable to this cancer dx)	Alive or dead due to cancer	1	Complete dates are available and there are more than 0 days of survival	Kidney and Renal Pelvis	Kidney Parenchyma	Kidney Parenchyma	Dead	One primary only
70-74 years	Female	2013	Kidney and Renal Pelvis	Kidney Parenchyma	Kidney Parenchyma	C64.9-Kidney, NOS	8312	Unknown	Blank(s)	Blank(s)	Blank(s)	Left - origin of primary	Positive histology	8312/3: Renal cell carcinoma	Distant	Blank(s)	Blank(s)	Blank(s)	Blank(s)	IV	T1a	N0	M1	Blank(s)	Blank(s)	Blank(s)	Blank(s)	Blank(s)	Blank(s)	Blank(s)	Blank(s)	0	Radioactive implants (includes brachytherapy) (1988+)	No/Unknown	29	No	No	Yes	No	Kidney and Renal Pelvis	Dead (attributable to this cancer dx)	Alive or dead due to cancer	17	Complete dates are available and there are more than 0 days of survival	Kidney and Renal Pelvis	Kidney Parenchyma	Kidney Parenchyma	Dead	One primary only
50-54 years	Male	2013	Kidney and Renal Pelvis	Kidney Parenchyma	Kidney Parenchyma	C64.9-Kidney, NOS	8312	Undifferentiated; anaplastic; Grade IV	Blank(s)	Blank(s)	Blank(s)	Left - origin of primary	Positive histology	8312/3: Renal cell carcinoma	Distant	Blank(s)	Blank(s)	Blank(s)	Blank(s)	IV	T4	N1	M1	Blank(s)	Blank(s)	Blank(s)	Blank(s)	Blank(s)	Blank(s)	Blank(s)	Blank(s)	0	None/Unknown	Yes	25	No	No	Yes	Yes	Kidney and Renal Pelvis	Dead (attributable to this cancer dx)	Alive or dead due to cancer	1	Complete dates are available and there are more than 0 days of survival	Kidney and Renal Pelvis	Kidney Parenchyma	Kidney Parenchyma	Dead	One primary only
15-19 years	Male	2013	Kidney and Renal Pelvis	Kidney Parenchyma	Kidney Parenchyma	C64.9-Kidney, NOS	8510	Unknown	Blank(s)	Blank(s)	Blank(s)	Right - origin of primary	Positive histology	8510/3: Medullary carcinoma, NOS	Distant	Blank(s)	Blank(s)	Blank(s)	Blank(s)	IV	T2a	N1	M1	Blank(s)	Blank(s)	Blank(s)	Blank(s)	Blank(s)	Blank(s)	Blank(s)	Blank(s)	0	None/Unknown	No/Unknown	80	Yes	No	Yes	Yes	Kidney and Renal Pelvis	Dead (attributable to this cancer dx)	Alive or dead due to cancer	0	Complete dates are available and there are more than 0 days of survival	Kidney and Renal Pelvis	Kidney Parenchyma	Kidney Parenchyma	Dead	One primary only
65-69 years	Male	2013	Kidney and Renal Pelvis	Kidney Parenchyma	Kidney Parenchyma	C64.9-Kidney, NOS	8310	Poorly differentiated; Grade III	Blank(s)	Blank(s)	Blank(s)	Right - origin of primary	Positive histology	8310/3: Clear cell adenocarcinoma, NOS	Distant	Blank(s)	Blank(s)	Blank(s)	Blank(s)	IV	T3a	N1	M1	Blank(s)	Blank(s)	Blank(s)	Blank(s)	Blank(s)	Blank(s)	Blank(s)	Blank(s)	0	None/Unknown	No/Unknown	75	No	No	Yes	Yes	Kidney and Renal Pelvis	Dead (attributable to this cancer dx)	Alive or dead due to cancer	0	Complete dates are available and there are more than 0 days of survival	Kidney and Renal Pelvis	Kidney Parenchyma	Kidney Parenchyma	Dead	One primary only
70-74 years	Female	2013	Kidney and Renal Pelvis	Kidney Parenchyma	Kidney Parenchyma	C64.9-Kidney, NOS	8318	Undifferentiated; anaplastic; Grade IV	Blank(s)	Blank(s)	Blank(s)	Right - origin of primary	Positive histology	8318/3: Renal cell carcinoma, sarcomatoid	Distant	Blank(s)	Blank(s)	Blank(s)	Blank(s)	IV	T3a	N0	M1	Blank(s)	Blank(s)	Blank(s)	Blank(s)	Blank(s)	Blank(s)	Blank(s)	Blank(s)	50	None/Unknown	Yes	100	No	No	Yes	No	Kidney and Renal Pelvis	Dead (attributable to this cancer dx)	Alive or dead due to cancer	20	Complete dates are available and there are more than 0 days of survival	Kidney and Renal Pelvis	Kidney Parenchyma	Kidney Parenchyma	Dead	One primary only
75-79 years	Female	2013	Kidney and Renal Pelvis	Kidney Parenchyma	Kidney Parenchyma	C64.9-Kidney, NOS	8317	Undifferentiated; anaplastic; Grade IV	Blank(s)	Blank(s)	Blank(s)	Left - origin of primary	Positive histology	8317/3: Renal cell carcinoma, chromophobe type	Distant	Blank(s)	Blank(s)	Blank(s)	Blank(s)	IV	T2b	N1	M1	Blank(s)	Blank(s)	Blank(s)	Blank(s)	Blank(s)	Blank(s)	Blank(s)	Blank(s)	50	None/Unknown	No/Unknown	120	No	No	Yes	No	Alive	Alive or dead of other cause	Alive or dead due to cancer	101	Complete dates are available and there are more than 0 days of survival	Alive	Alive	Alive	Alive	One primary only
45-49 years	Male	2013	Kidney and Renal Pelvis	Kidney Parenchyma	Kidney Parenchyma	C64.9-Kidney, NOS	8310	Unknown	Blank(s)	Blank(s)	Blank(s)	Left - origin of primary	Positive histology	8310/3: Clear cell adenocarcinoma, NOS	Distant	Blank(s)	Blank(s)	Blank(s)	Blank(s)	IV	T2b	N1	M1	Blank(s)	Blank(s)	Blank(s)	Blank(s)	Blank(s)	Blank(s)	Blank(s)	Blank(s)	0	Beam radiation	No/Unknown	180	Yes	Yes	Yes	Yes	Kidney and Renal Pelvis	Dead (attributable to this cancer dx)	Alive or dead due to cancer	5	Complete dates are available and there are more than 0 days of survival	Kidney and Renal Pelvis	Kidney Parenchyma	Kidney Parenchyma	Dead	One primary only
70-74 years	Male	2013	Kidney and Renal Pelvis	Kidney Parenchyma	Kidney Parenchyma	C64.9-Kidney, NOS	8310	Unknown	Blank(s)	Blank(s)	Blank(s)	Left - origin of primary	Positive histology	8310/3: Clear cell adenocarcinoma, NOS	Distant	Blank(s)	Blank(s)	Blank(s)	Blank(s)	IV	T1b	N1	M1	Blank(s)	Blank(s)	Blank(s)	Blank(s)	Blank(s)	Blank(s)	Blank(s)	Blank(s)	30	Beam radiation	Yes	57	Yes	No	Yes	Yes	Kidney and Renal Pelvis	Dead (attributable to this cancer dx)	Alive or dead due to cancer	22	Complete dates are available and there are more than 0 days of survival	Kidney and Renal Pelvis	Kidney Parenchyma	Kidney Parenchyma	Dead	One primary only
50-54 years	Male	2013	Kidney and Renal Pelvis	Kidney Parenchyma	Kidney Parenchyma	C64.9-Kidney, NOS	8310	Poorly differentiated; Grade III	Blank(s)	Blank(s)	Blank(s)	Left - origin of primary	Positive histology	8310/3: Clear cell adenocarcinoma, NOS	Distant	Blank(s)	Blank(s)	Blank(s)	Blank(s)	IV	T4	N0	M1	Blank(s)	Blank(s)	Blank(s)	Blank(s)	Blank(s)	Blank(s)	Blank(s)	Blank(s)	50	None/Unknown	No/Unknown	160	No	No	Yes	Yes	Kidney and Renal Pelvis	Dead (attributable to this cancer dx)	Alive or dead due to cancer	27	Complete dates are available and there are more than 0 days of survival	Kidney and Renal Pelvis	Kidney Parenchyma	Kidney Parenchyma	Dead	One primary only
40-44 years	Female	2013	Kidney and Renal Pelvis	Kidney Parenchyma	Kidney Parenchyma	C64.9-Kidney, NOS	8310	Undifferentiated; anaplastic; Grade IV	Blank(s)	Blank(s)	Blank(s)	Left - origin of primary	Positive histology	8310/3: Clear cell adenocarcinoma, NOS	Distant	Blank(s)	Blank(s)	Blank(s)	Blank(s)	IV	T3a	N0	M1	Blank(s)	Blank(s)	Blank(s)	Blank(s)	Blank(s)	Blank(s)	Blank(s)	Blank(s)	50	None/Unknown	Yes	125	Yes	No	Yes	No	Alive	Alive or dead of other cause	Alive or dead due to cancer	8	Complete dates are available and there are more than 0 days of survival	Alive	Alive	Alive	Alive	One primary only
75-79 years	Female	2013	Kidney and Renal Pelvis	Kidney Parenchyma	Kidney Parenchyma	C64.9-Kidney, NOS	8255	Poorly differentiated; Grade III	Blank(s)	Blank(s)	Blank(s)	Left - origin of primary	Positive histology	8255/3: Adenocarcinoma with mixed subtypes	Distant	Blank(s)	Blank(s)	Blank(s)	Blank(s)	IV	T3a	N1	M1	Blank(s)	Blank(s)	Blank(s)	Blank(s)	Blank(s)	Blank(s)	Blank(s)	Blank(s)	50	None/Unknown	No/Unknown	85	No	No	Yes	No	Kidney and Renal Pelvis	Dead (attributable to this cancer dx)	Alive or dead due to cancer	3	Complete dates are available and there are more than 0 days of survival	Kidney and Renal Pelvis	Kidney Parenchyma	Kidney Parenchyma	Dead	One primary only
55-59 years	Male	2013	Kidney and Renal Pelvis	Kidney Parenchyma	Kidney Parenchyma	C64.9-Kidney, NOS	8310	Undifferentiated; anaplastic; Grade IV	Blank(s)	Blank(s)	Blank(s)	Right - origin of primary	Positive histology	8310/3: Clear cell adenocarcinoma, NOS	Distant	Blank(s)	Blank(s)	Blank(s)	Blank(s)	IV	T4	N1	M1	Blank(s)	Blank(s)	Blank(s)	Blank(s)	Blank(s)	Blank(s)	Blank(s)	Blank(s)	50	None/Unknown	Yes	95	No	No	Yes	No	Kidney and Renal Pelvis	Dead (attributable to this cancer dx)	Alive or dead due to cancer	24	Complete dates are available and there are more than 0 days of survival	Kidney and Renal Pelvis	Kidney Parenchyma	Kidney Parenchyma	Dead	One primary only
[truncated: 1,793 more rows]
[truncated: 5 more columns]
